# Supplementary material for: A novel hypoxia gene signature indicates prognosis and immune microenvironments characters in patients with hepatocellular carcinoma
Source: J Cell Mol Med. 2021 Feb 22;25(8):3772–84. doi: 10.1111/jcmm.16249 (PMC8051726; doi:10.1111/jcmm.16249)
Supplement: Supplementary file 2 — Table S1‐S5 [file JCMM-25-3772-s002.xlsx]

## Sheet: Table S1
Table S1 The information for elements of 21-gene hypoxia signature
Gene symbol	Description	Gene Location	Protein Function (Protein Atlas)	Refseq
CA9	carbonic anhydrase 9	chr9:35673928-35681157	Enzymes/ENZYME proteins/Lyases	NM_001216
PFKFB4	6-phosphofructo-2-kinase/fructose-2,6-biphosphatase 4	chr3:48517684-48556803;chr3:48517684-48561129	Enzymes/ENZYME proteins/{Hydrolases,Transferases}	NM_001317134
HILPDA	hypoxia inducible lipid droplet associated	chr7:128455878-128458418;chr7:128455830-128458418	N/A	NM_001098786
BNIP3L	BCL2 interacting protein 3 like	chr8:26390413-26413127;chr8:26383054-26413127	Transporters/Transporter channels and pores	NM_004331
SLC2A3	solute carrier family 2 member 3	chr12:7919230-7936187	Transporters/Electrochemical Potential-driven transporters	NM_006931
PLIN2	perilipin 2	chr9:19115761-19127606;chr9:19115761-19127492	N/A	NM_001122
KDM3A	lysine demethylase 3A	chr2:86441461-86492716;chr2:86441371-86492716	N/A	NM_001146688
INSIG2	insulin induced gene 2	chr2:118088418-118110031;chr2:118088550-118110031;chr2:118088471-118110997	N/A	NM_001321329
EGLN3	egl-9 family hypoxia inducible factor 3	chr14:33924227-33951074	Enzymes/ENZYME proteins/Oxidoreductases	NM_022073
GDF15	growth differentiation factor 15	chr19:18386158-18389176	N/A	NM_004864
PTPRH	protein tyrosine phosphatase receptor type H	chr19:55181247-55209501	Enzymes/ENZYME proteins/Hydrolases	NM_002842
HCAR3	hydroxycarboxylic acid receptor 3	chr12:122714756-122716811	G-protein coupled receptors/GPCRs excl olfactory receptors	NM_006018
SPAG4	sperm associated antigen 4	chr20:35615884-35621094;chr20:35615829-35621094	N/A	NM_001317931
WSB1	WD repeat and SOCS box containing 1	chr17:27294114-27315926	N/A	NM_001348350
TMEM45A	transmembrane protein 45A	chr3:100492619-100577444	N/A	NM_018004
ADM	adrenomedullin	chr11:10305073-10307397	N/A	NM_001124
BNIP3	BCL2 interacting protein 3	chr10:131967683-131982013	Transporters/Transporter channels and pores	NM_004052
JUN	Jun proto-oncogene, AP-1 transcription factor subunit	chr1:58780791-58784047	Transcription factors/Basic domains	NM_002228
SMAD3	SMAD family member 3	chr15:67065602-67195167;chr15:67166155-67195195;chr15:67138021-67195195;chr15:67125716-67195195	Transcription factors	NM_005902
HK2	hexokinase 2	chr2:74834127-74893358;chr2:74835170-74893358	Enzymes/ENZYME proteins/Transferases	NM_000189
GYS1	glycogen synthase 1	chr19:48968130-48993309	Enzymes/ENZYME proteins/Transferases	NM_002103

## Sheet: Table S2
Table S2 Univariate and multivariate Cox regression analysis of clinical factors associated with overall survival of the TCGA-LIHC cohort
Univariate analysis
Factor	Coefficient	HR	95 %CI	P value
Hypoxia score	0.77	2.16876	1.42-3.30	0.000311
Gender	-0.2	0.81676	0.57-1.16	0.262578
HBV	-1	0.366377	0.22-0.59	3.86e-05
HCV	0.09	1.09492	0.67-1.78	0.716339
AFP	0.01	1.01465	0.62-1.65	0.953748
Cirrhosis	-0.19	0.829143	0.48-1.42	0.496989
TNM	0.89	2.44662	1.68-3.54	2.3e-06
Age	0.18	1.19278	0.84-1.69	0.321819
Multivariate analysis
Factor	Coefficient	HR	95 %CI	P value
Hypoxia score	0.6	1.82972	1.15-2.89	0.009858
HBV	-0.86	0.423416	0.25-0.69	0.000775
TNM	0.62	1.86626	1.25-2.76	0.001865

## Sheet: Table S3
Table S3 Univariate and multivariate Cox regression analysis of clinical factors associated with overall survival of the GSE14520 cohort
Univariate analysis
Factor	Coefficient	HR	95 %CI	P value
Hypoxia score	0.97	2.64	1.66-4.21	4.24e-05
Gender	0.62	1.86	0.9-3.84	0.092998
Multinodular	0.5	1.65	1.06-2.57	0.025154
Cirrhosis	1.63	5.1	1.26-20.68	0.022706
TNM	1.29	3.64	2.34-5.66	9.74e-09
BCLC	1.31	3.69	2.38-5.73	5.32e-09
CLIP	1.17	3.22	2.07-5.01	2.17e-07
AFP	0.52	1.69	1.13-2.53	0.011148
Age	-0.17	0.85	0.51-1.42	0.525762
Size	0.73	2.08	1.39-3.11	0.000398
Multivariate analysis
Factor	Coefficient	HR	95 %CI	P value
Hypoxia score	1	2.71	1.62-4.55	0.000158
Multinodular	-1.13	0.32	0.16-0.63	0.001041
Cirrhosis	1.16	3.18	0.77-13.17	0.110305
TNM	0.33	1.4	0.69-2.83	0.3561
BCLC	1.03	2.81	1.22-6.49	0.015366
CLIP	1.03	2.79	1.26-6.2	0.011647
AFP	-0.14	0.87	0.51-1.49	0.614265
Size	0.04	1.04	0.61-1.79	0.874713

## Sheet: Table S4
Table S4 Association of hypoxia score with clinical characteristics of HCC patients in TCGA-LIHC cohort
	High hypoxia score	Low hypoxia score	Chi-square	P value
Gender
Male	124	129	0.195	0.658
Female	63	58
Age
<60	86	84	0.003	0.954
>=60	101	102
AFP
<300 ng/mL	101	113	0.066	0.796
>=300 ng/mL	33	33
Cirrhosis
Positive	35	46	3.3e-30	1
Negative	59	75
HBV
Positive	46	60	2.224	0.1358
Negative	141	127
HCV
Positive	31	25	0.525	0.468
Negative	156	162
TNM stage
I-II	118	142	11.28	0.0007
II-IV	60	30

## Sheet: Table S5
Table S5 Association of hypoxia score with clinical characteristics of HCC patients in GSE14520 cohort
	High hypoxia score	Low hypoxia score	Chi-square	P value
Gender
Male	104	107	0.146	0.7
Female	17	14
Age
<60	98	92	1.95	0.294
>=60	21	29
AFP
<300 ng/mL	68	42	9.798	0.0017
>=300 ng/mL	52	76
Cirrhosis
Positive	117	106	5.7	0.016
Negative	4	15
Size
<5 cm	55	78	8.5332	0.00348
>=5 cm	66	42
Multinodular
Positive	35	17	7.071	0.0078
Negative	86	104
Metastasis
High risk	86	35	41.322	1.29e-10
Low risk	35	86
TNM stage
I-II	74	100	14.88	1.1e-05
II-IV	38	13
BCLC stage
0-A	74	98	12.203	0.00047
B-C	38	15
CLIP
<=2	78	99	9.776	0.001768
> 2	34	14

## Sheet: Table S6
Table S6 Differential expressed mRNAs between high hypoxia score and low hypoxia score groups in TCGA-LIHC and GSE14520
TCGA-LIHC			GSE14520
Gene	logFC	adj.P.Val	Gene	logFC	adj.P.Val
CYP2A6	-3.43382	1.48e-09	SPP2	-2.46706	2.76e-08
SLC10A1	-2.71606	2.66e-11	SDS	-2.3428	5.01e-05
SLC22A1	-2.61999	1.14e-08	SLC22A1	-2.24584	8.4e-06
SPP2	-2.56641	2.8e-11	BHMT	-2.23057	3.2e-07
HSD17B13	-2.54827	4e-08	SLC38A4	-2.11298	3.78e-08
ALDOB	-2.47771	9.52e-11	SLC10A1	-2.09925	0.000101965
HRG	-2.45846	1.06e-07	GNMT	-1.99877	3.31e-06
CYP2A7	-2.41369	1.75e-09	CYP7A1	-1.99208	0.000122927
TTR	-2.342	9.45e-11	F9	-1.98538	6.87e-05
SLC22A7	-2.21381	6.45e-09	AGXT2L1	-1.97085	2.64e-05
GNMT	-2.12202	9.23e-09	HRG	-1.94667	1.74e-05
CYP7A1	-2.11302	1.88e-08	APOC4	-1.93893	8.86e-07
SERPINC1	-2.08518	4e-08	PCK1	-1.93543	8.8e-05
FETUB	-2.04665	1.7e-08	CYP3A7	-1.91771	7e-06
SDS	-2.00008	5.1e-05	CPS1	-1.90785	0.000702945
TAT	-1.97041	1.85e-05	TTR	-1.90285	3.8e-07
PGLYRP2	-1.91458	2.05e-09	HSD17B6	-1.87522	5.39e-05
CYP2B7P	-1.9139	1.53e-07	PPP1R1A	-1.83918	1.51e-06
HAO2	-1.86906	7.89e-07	SLC6A1	-1.81287	7.11e-08
UROC1	-1.82709	5.22e-08	LECT2	-1.79028	0.000489277
F9	-1.80607	2.13e-06	ACSM2B	-1.78325	9.25e-06
GPLD1	-1.78865	3.87e-15	G6PC	-1.76293	5.29e-06
FNDC5	-1.75867	7.51e-09	SERPINC1	-1.71531	7.03e-06
APOA1	-1.75627	1.76e-05	AKR1D1	-1.68705	0.000367207
TMPRSS6	-1.73868	2.09e-12	HPD	-1.67485	0.0103829
BHMT	-1.72712	1.85e-05	AFM	-1.64758	0.000197064
APOC3	-1.72031	1.41e-06	SULT2A1	-1.64001	0.000158552
GSTA2	-1.72018	0.000533458	CYP4A11	-1.63702	2.51e-07
KNG1	-1.71283	1.53e-09	UPB1	-1.62435	4.49e-05
LOC101929427	-1.69376	7.53e-08	PIPOX	-1.6177	6.6e-07
RDH16	-1.68196	1.11e-06	ADH1B	-1.58589	0.000319668
RTP3	-1.6096	1.67e-06	SLC27A5	-1.57168	1.88e-05
HSD17B6	-1.59301	1.5e-06	SLC2A2	-1.56352	0.000112568
SLC6A1	-1.59017	8.2e-11	GLS2	-1.55731	0.000404785
CYP3A7	-1.58805	3.86e-05	SLC22A7	-1.54397	6.85e-07
SLC38A3	-1.58756	3.36e-10	SLC25A15	-1.53474	2.39e-07
CPS1	-1.58397	0.000364038	KNG1	-1.53254	2.27e-05
LINC01018	-1.56513	3.65e-06	CYP2A6	-1.52683	0.00159952
CCL25	-1.56048	4.21e-06	HAO2	-1.52011	0.000659702
ANO1	-1.54402	2.99e-10	F13B	-1.50446	2.37e-05
CYP8B1	-1.54045	0.00108312	TMEM16A	-1.49472	5.97e-05
SLC25A47	-1.52216	0.00145387	HMGCS2	-1.49006	2.05e-05
GSTA1	-1.5182	0.000252377	HPX	-1.4885	4.76e-06
ARG1	-1.51306	2.12e-05	SERPINA4	-1.48805	1.28e-05
GLYAT	-1.48711	6e-05	SLC27A2	-1.48632	9.4e-06
AGXT	-1.47397	3.83e-06	CFHR4	-1.47367	0.00283311
UPB1	-1.47114	4.17e-08	AGXT	-1.47207	9.85e-05
DAO	-1.46361	5.45e-09	APOA1	-1.46901	0.000157963
HFE2	-1.46189	1.12e-05	CDO1	-1.46519	0.000187378
FBP1	-1.45884	8.24e-07	ADH1A	-1.44241	0.000714403
ETNK2	-1.45207	3.33e-08	ADH1C	-1.42687	0.00864024
PPP1R1A	-1.44756	4.67e-06	NR1I3	-1.39017	0.000191246
CYP4A22	-1.44368	2.03e-07	HPR	-1.38539	0.000743536
GYS2	-1.44077	1.03e-06	SERPINA6	-1.3634	1.54e-05
NR1I3	-1.43235	5.22e-08	CUX2	-1.36321	2.2e-05
AKR1D1	-1.4312	3.47e-05	HRSP12	-1.36009	6.87e-07
GBA3	-1.42528	8.78e-08	DNASE1L3	-1.35142	3.06e-08
XDH	-1.42269	1.67e-10	SLC17A4	-1.34659	0.000126553
SLC27A5	-1.41994	1.14e-05	F12	-1.34169	2.45e-05
HPX	-1.41477	5.54e-06	ALDOB	-1.32593	9.82e-08
FAM99A	-1.41084	7.05e-07	GLYAT	-1.32143	0.000590093
F12	-1.40894	2.32e-06	FABP4	-1.31017	1.11e-05
AFM	-1.40876	1.99e-05	APOC3	-1.30738	8.33e-05
TTC36	-1.39026	5.31e-05	FBP1	-1.30612	4.07e-05
HMGCS2	-1.3881	3.34e-07	RDH16	-1.28933	0.000832323
ACSM2A	-1.38425	6.61e-07	FTCD	-1.28443	6.11e-05
THRSP	-1.38357	0.00503535	BDH1	-1.28212	0.000130342
CYP4A11	-1.37671	2.37e-05	CYP2A7	-1.28125	0.00171225
LOC100287413	-1.37615	5.58e-08	DPYS	-1.26846	0.00172521
SAA4	-1.37611	0.000150319	F7	-1.2524	3.92e-05
ASPDH	-1.35935	7.68e-06	HAO1	-1.24065	0.00100428
ADH1C	-1.35719	0.006279	LEPR	-1.23029	0.00100644
EPHX1	-1.35588	8.18e-08	PON3	-1.22543	0.00024741
DPYS	-1.34838	6.18e-06	AQP9	-1.21104	0.0151709
SEC14L2	-1.34452	3.24e-07	OTC	-1.21047	0.00776977
SLC38A4	-1.34278	1.88e-07	HAGH	-1.20004	5.18e-08
GCGR	-1.34103	4.4e-05	AKR1C4	-1.19588	0.00908288
SERPINA5	-1.34014	1.15e-07	ANXA10	-1.1904	0.000104719
PRG4	-1.33491	9.81e-05	HGD	-1.18388	0.000100127
MASP2	-1.31754	8.86e-06	ITIH1	-1.18184	0.000450222
CYP2D6	-1.30631	5.16e-05	KLKB1	-1.18011	0.000270051
ETNPPL	-1.30062	6.59e-06	PAH	-1.17682	7.1e-05
HPD	-1.2977	0.0150223	ARG1	-1.17495	0.00773807
ADH4	-1.29074	0.0187098	KCNJ8	-1.17415	0.000203439
CYP2C8	-1.28881	0.000746975	GSTA2	-1.16553	0.0295555
SYT7	-1.27726	8.92e-06	EPHX2	-1.15668	4.66e-05
SLC2A2	-1.27447	1.77e-05	EPHX1	-1.15158	0.000227132
ACOT12	-1.27412	8.21e-08	GHR	-1.14971	0.00446704
CFHR4	-1.26941	7.41e-06	ALDH6A1	-1.14842	2.89e-05
SULT2A1	-1.26877	0.00146935	SLC38A3	-1.14397	8.44e-05
HSD11B1	-1.2676	0.0158	IGFBP2	-1.13916	0.00913978
EPHA1	-1.26361	2.32e-10	SORD	-1.13606	1.4e-05
PKLR	-1.26213	7.18e-05	PCK2	-1.1313	1.13e-05
ENHO	-1.25992	1.67e-05	ALDH8A1	-1.12806	0.00465381
IGFALS	-1.25695	7.88e-05	SPARCL1	-1.12785	0.000428644
G6PC	-1.25356	0.000130464	DAO	-1.11903	0.000430219
PFKFB1	-1.25201	3.12e-08	ETNK2	-1.11119	5.29e-06
SLPI	-1.25156	0.00608265	C8B	-1.11062	0.00116627
PCK2	-1.24779	5.04e-09	SERPINA5	-1.10866	0.00019384
AHSG	-1.24662	0.00740392	PECI	-1.09669	1.13e-07
HAL	-1.22826	0.000294016	CTSO	-1.09559	1.45e-05
PIPOX	-1.21706	4.5e-08	SLC17A2	-1.09333	0.00344344
ACSM2B	-1.21352	7.06e-06	SAA4	-1.08302	0.0188033
MOGAT2	-1.21121	1.42e-05	DHRS1	-1.0822	5.04e-06
HAAO	-1.20781	3.36e-10	DCXR	-1.07604	0.000577954
PON1	-1.19533	0.000732519	PPARGC1A	-1.07385	0.000466071
ALDH8A1	-1.19481	3.6e-06	COL15A1	-1.06417	5.94e-05
SERPINA4	-1.19224	0.000106669	C6	-1.06202	0.0172787
CYP4F2	-1.18721	0.000131564	KMO	-1.05907	0.00123012
ADH1A	-1.18549	0.000533458	HSD17B8	-1.05577	1.13e-07
CFHR3	-1.16391	0.000683237	MOSC2	-1.04818	6.34e-07
HPR	-1.15527	0.00151307	BAAT	-1.04807	0.00812395
SERPIND1	-1.15368	0.000158013	GBA3	-1.04714	0.00417834
C6	-1.14619	0.000114022	ADH6	-1.04053	0.00054011
ERICH5	-1.14464	0.000674836	SERPINA7	-1.02932	0.0227932
APOA2	-1.14186	0.0119138	RGN	-1.02097	3e-05
A1BG	-1.13958	1.14e-05	SLCO1B1	-1.02092	0.00290576
DGAT2	-1.13931	5.58e-08	AZGP1	-1.02053	0.00334438
APOF	-1.13648	0.00276771	TAT	-1.01837	0.00098513
OXER1	-1.13616	6.51e-09	F11	-1.01629	5.28e-05
RIDA	-1.12806	2.39e-08	KIAA0500	-1.01513	5.57e-07
CYP2B6	-1.12564	0.000687674	PID1	-1.00989	1.69e-06
ABAT	-1.10828	9.39e-07	FGGY	-1.00402	0.0218618
BBOX1	-1.10596	3.38e-05	CCL14	-1.00345	1.34e-06
AQP9	-1.10518	0.0102033	GOT2	-0.994544	1.49e-07
CDO1	-1.09912	0.000193967	GRHPR	-0.99291	1.12e-06
SLC27A2	-1.08943	1.55e-05	ABCB4	-0.991934	0.0225542
IGSF23	-1.08707	6.54e-05	CYP3A43	-0.986763	7.51e-07
INHBC	-1.08606	7.73e-05	MAT1A	-0.984434	0.00053921
DBH-AS1	-1.08375	4.95e-09	CTH	-0.982931	0.00656187
OTC	-1.08118	0.00220413	EHHADH	-0.982315	0.000234025
BDH1	-1.08078	1.05e-08	GJB1	-0.9805	4.38e-07
SERPINA11	-1.07254	0.00401866	CFHR2	-0.972048	0.00244596
SERPINF2	-1.07212	6.76e-05	ELOVL2	-0.96254	0.000201034
CFHR1	-1.07048	0.00234977	MOSC1	-0.962254	5.93e-05
GSTM1	-1.07048	0.0185192	HGFAC	-0.961131	0.00882562
TFR2	-1.06536	1.8e-06	INSIG1	-0.960416	0.00600899
ELFN1	-1.05975	9.58e-06	GYS2	-0.960214	0.0250828
SARDH	-1.05953	4.81e-09	ZBTB16	-0.949989	0.000702945
LOC101927331	-1.05554	1.42e-05	C8A	-0.949742	0.00842841
APOC1P1	-1.05329	0.00514864	C7	-0.949281	0.0188033
GPR88	-1.04962	0.00405636	SEC14L2	-0.945917	0.000560601
CLEC3B	-1.04568	4.5e-08	CYP3A4	-0.942734	0.00508023
F13B	-1.04462	9.03e-06	CRYL1	-0.942416	5.97e-05
NR1I2	-1.04169	3.72e-07	PEMT	-0.942223	3.92e-05
UPP2	-1.04084	1.64e-05	MPDZ	-0.940944	7.02e-05
CYP2C9	-1.04081	0.00892317	PCCB	-0.932605	6.34e-07
EHHADH	-1.03931	3.43e-06	PKLR	-0.931431	0.000702945
TDO2	-1.0313	0.00465294	PLG	-0.931295	0.0241675
ACSM5	-1.02993	0.0014342	ACSM5	-0.927288	0.00784453
CHAD	-1.0229	1.06e-07	CYP3A5	-0.924316	0.00373339
ZG16	-1.02146	3.12e-07	PXMP2	-0.921622	5.94e-05
DHRS1	-1.01933	9.9e-11	FAH	-0.917713	2.53e-05
ACSM1	-1.01429	0.00289169	CYP4F3	-0.916591	0.00100428
ANG	-1.01214	5.47e-05	KDR	-0.908938	6.88e-10
FMO3	-1.00283	0.00372705	CBR1	-0.905466	0.000576577
RBP4	-1.00174	8.82e-05	ANGPTL3	-0.902216	0.0191441
GATM	-0.994025	1.8e-05	CPB2	-0.899503	0.00265781
FXYD1	-0.99363	0.000810432	ABCA6	-0.898675	0.00325998
CYP27A1	-0.99257	9.34e-05	SERPINF2	-0.898545	0.000915711
SLCO2B1	-0.989614	6.64e-08	FMO4	-0.892417	0.00170181
ACOX2	-0.989057	8.85e-07	ALAD	-0.888437	2.15e-08
GBP7	-0.980383	0.000893228	ABAT	-0.88371	8.44e-05
CYP4F3	-0.979736	2.26e-07	SORBS2	-0.88357	5.2e-05
LRRC3	-0.978438	4.31e-09	MUT	-0.879041	6.43e-07
RBP5	-0.977501	0.000383581	HLF	-0.877533	0.00938465
PLG	-0.977219	0.00120398	PGRMC1	-0.875649	1.3e-05
CYP2A13	-0.971405	3.17e-06	GOLSYN	-0.875239	0.00387821
TMEM82	-0.971119	0.000408612	TMPRSS6	-0.873804	4.07e-05
UGT2B10	-0.968107	0.00793386	SERPIND1	-0.873113	0.00468176
HAO1	-0.966501	0.000344053	SLC25A20	-0.871301	5.73e-06
SERPINA6	-0.966426	6.45e-06	ORM2	-0.870297	0.00361862
CYP4F22	-0.963141	0.000707827	KHK	-0.864173	0.000137506
SLC25A15	-0.96311	8.66e-06	TM7SF2	-0.863571	0.000659702
CGNL1	-0.958159	3.6e-08	XDH	-0.863541	0.00026153
VTN	-0.957108	6.86e-06	ACSL1	-0.862732	0.00565823
GLDC	-0.954769	3.08e-05	IFIT1	-0.862178	0.00745482
RORC	-0.949744	5.5e-06	ABCG5	-0.861251	0.0221155
APOA5	-0.94479	0.00785594	PALMD	-0.86046	0.00120324
DMGDH	-0.943664	2.95e-05	AADAC	-0.859967	0.0140766
APOC1	-0.938716	0.000313898	RGS5	-0.857678	3.88e-05
ATP2B2	-0.938705	1.12e-07	SELENBP1	-0.854316	0.0015447
DIO1	-0.937207	0.00521879	ASS1	-0.853953	0.000286459
ABCB11	-0.928416	0.000286301	CBS	-0.852035	0.00924161
SLC51A	-0.926857	0.000972076	IL6R	-0.851118	2.56e-06
KHK	-0.924795	2.31e-05	RCL1	-0.846757	0.000162738
SLC17A4	-0.922431	8.48e-07	CYP4F2	-0.846163	0.0132936
ADORA2A-AS1	-0.921839	1.08e-08	ANG	-0.844997	0.00060561
SLC22A9	-0.919062	9.32e-05	PGBD5	-0.841838	0.000153534
F7	-0.916495	1.6e-05	PLVAP	-0.840297	4.11e-06
SULT1A2	-0.915128	2.13e-05	CPN2	-0.834573	0.00786769
CES2	-0.914203	0.000424805	PRODH	-0.83243	0.00788062
C3P1	-0.91265	0.00435757	ACAT1	-0.83232	5.39e-05
GCK	-0.912401	0.00233987	ACADSB	-0.829522	0.00225348
GLYCTK	-0.911127	5.78e-08	AGTRL1	-0.828219	1.21e-08
LOC100507389	-0.90841	0.00168398	TFR2	-0.826002	0.000215157
IRF6	-0.905145	7.21e-05	LIPC	-0.82486	0.0115705
CFHR5	-0.901319	0.0261305	PBLD	-0.822142	0.0097395
LOC730101	-0.899875	7.1e-06	PFKFB1	-0.820801	0.00231865
LECT2	-0.898638	0.0283444	CIDEB	-0.82037	0.00133729
GLS2	-0.89349	1.43e-06	RNASE4	-0.820068	0.0026711
FTCD	-0.893133	0.00721932	HAAO	-0.819669	1.88e-05
CLDN15	-0.892015	0.000148344	C4BPB	-0.819187	0.00487429
AMDHD1	-0.889992	4.77e-05	CES2	-0.818122	0.0187586
APLNR	-0.8885	1.41e-06	CYP27A1	-0.8166	0.00245979
CYP3A5	-0.887637	0.000372925	CD14	-0.815351	0.00452111
CMBL	-0.884306	0.000199599	SLCO2A1	-0.814312	5.29e-06
RGN	-0.883156	2.02e-05	CNGA1	-0.811177	0.000177575
EPHX2	-0.882574	2.88e-06	ACOX2	-0.810437	0.0109118
LOC101929541	-0.881195	0.000401855	PON1	-0.810234	0.00877499
ABCG5	-0.878588	8.32e-06	FGB	-0.80721	0.003513
CCL16	-0.872333	0.0187753	HIST1H1C	-0.804032	0.0247357
TF	-0.870499	0.00562721	FH	-0.802401	6.6e-07
SLC22A10	-0.8639	0.000182214	GPLD1	-0.797097	6.05e-07
ALDH5A1	-0.861061	4.81e-09	CYP3A5P2	-0.795999	0.0063738
CAT	-0.856844	1.22e-07	SERPINA10	-0.794075	0.0088251
PAH	-0.855257	0.000657251	ITIH2	-0.791924	0.00297145
SMO	-0.854894	4.67e-07	AASS	-0.791664	0.00438716
C16orf45	-0.850342	6.63e-08	HOMER2	-0.788175	0.00126742
ITIH2	-0.848916	0.000212126	TMEM30B	-0.784265	0.00150601
SCGN	-0.844438	0.0116979	SLC16A2	-0.779512	7.89e-05
FAM99B	-0.84431	2.51e-05	DGCR6	-0.776819	4.94e-06
LOC728040	-0.843644	1.77e-05	UGT2B15	-0.774432	0.0105526
SLC15A1	-0.843105	0.00014221	CYP2B7P1	-0.773269	0.0176186
ESPN	-0.838433	4.72e-06	PRO0132	-0.772166	0.00635757
IYD	-0.83773	3.33e-09	LDB2	-0.768805	5.15e-06
SDSL	-0.834337	0.000148771	PSD3	-0.768768	0.00177808
SLC22A25	-0.833777	2.15e-06	CLDN15	-0.768251	0.00106396
ASPG	-0.83377	0.00146121	ALDH5A1	-0.766393	5.56e-08
IGFBP2	-0.832062	0.0240314	CAT	-0.765706	6.6e-07
DCAF11	-0.83183	6.93e-14	VTN	-0.762487	0.00103176
OLFM2	-0.83117	0.000965257	MRC1	-0.761294	0.0307063
MTHFS	-0.830464	2.09e-08	CA2	-0.752148	0.0450592
ELOVL2	-0.828992	0.000746397	PHYH	-0.751712	0.00098973
ITIH1	-0.828241	0.00290994	TMCO6	-0.750693	0.000213868
MBL2	-0.827827	0.00908315	BTD	-0.750393	6.17e-06
SLC28A1	-0.827774	0.00679279	C7orf10	-0.750076	8.94e-06
FGGY	-0.82423	0.000983384	ITIH3	-0.748192	0.0430736
APOE	-0.823523	0.000194294	MASP2	-0.743966	0.000693776
ALB	-0.822357	0.00896267	THEM2	-0.741383	3.24e-05
AMBP	-0.818052	0.00145106	C14orf139	-0.738703	3.38e-05
ALDH7A1	-0.817964	5.22e-08	C9orf95	-0.738467	8.94e-06
FAXDC2	-0.817767	1.23e-06	GAMT	-0.737979	0.000662867
LINC01146	-0.813812	4.15e-05	TTPA	-0.736464	0.00435184
F2	-0.812567	0.00102869	IGFBP4	-0.735694	0.00124574
PHYH	-0.8085	2.61e-06	DHRS4	-0.734339	5.29e-06
PRAP1	-0.803931	0.0252918	PLIN	-0.731191	7.55e-06
CNGA1	-0.801828	3.27e-06	ABCC6	-0.729969	0.000158552
ANXA10	-0.800858	0.00311347	GCDH	-0.728922	0.000157963
C8B	-0.800361	0.000269358	DPP4	-0.728872	0.0170966
ABCG8	-0.800226	0.00108044	RARRES2	-0.726461	0.0109419
RAMP3	-0.79989	3.28e-05	CYP2J2	-0.724087	0.0109611
ITIH3	-0.799679	0.00218838	MLXIPL	-0.722164	0.000933051
TTC39C	-0.799658	1.27e-07	PCBD1	-0.721001	0.000187378
APOM	-0.795106	0.0104224	MAOB	-0.719734	2.37e-05
FABP4	-0.794595	0.00337037	ALDH1L1	-0.719245	0.0181981
GPD1	-0.793115	0.00796256	OGDHL	-0.717692	0.0253881
GFRA1	-0.791396	0.000119039	ASL	-0.71654	0.00297253
ACMSD	-0.789958	0.00025959	ALDH7A1	-0.715091	1.99e-05
OGDHL	-0.789641	0.00561778	GATM	-0.714969	0.034862
AOC4P	-0.789201	5.01e-07	MTHFS	-0.712573	1.85e-05
ARID3C	-0.787896	1.01e-07	DHTKD1	-0.712424	0.000702945
SHD	-0.786608	2.99e-05	SAR1B	-0.710489	0.000568492
KLKB1	-0.78613	0.000183911	DAK	-0.708304	0.00334438
PROZ	-0.785337	0.00151559	ETFDH	-0.707708	0.000607755
LPA	-0.784638	2.86e-05	FGA	-0.706065	0.0203197
CLDN3	-0.783492	0.00299669	SLC37A4	-0.704125	0.000550872
LCAT	-0.779404	0.00322106	ATOX1	-0.7033	2.5e-05
C7	-0.77876	0.0307901	ZG16	-0.700792	0.0055789
PXMP2	-0.770168	9.8e-08	ETFB	-0.698531	4.67e-05
FMO4	-0.767437	4.06e-05	BHMT2	-0.69528	0.0272297
HNF4A-AS1	-0.766973	0.00121364	ABCB11	-0.694663	0.00187561
PALMD	-0.766131	3.66e-08	F2	-0.694472	0.0151324
CPB2	-0.759382	0.000592141	LIPG	-0.694339	0.0247357
CYP2C18	-0.757035	0.00589889	COL18A1	-0.691958	0.00140597
TM7SF2	-0.75661	0.000999158	ACOT2	-0.69084	0.00367929
CPN2	-0.753871	0.00454225	HIST1H2BK	-0.689678	0.00832117
APOC2	-0.752149	0.00135251	IRS1	-0.689001	0.00921205
IL27	-0.751001	4.85e-05	GAS2	-0.687797	0.00290576
SELENBP1	-0.750486	0.000218078	MAOA	-0.68698	0.00140597
AZGP1	-0.748099	0.00768928	SERPINF1	-0.685226	0.012997
CHRNA4	-0.746835	2.37e-05	BPHL	-0.684994	0.000137506
LIMS2	-0.746747	7.22e-10	SRD5A1	-0.683017	0.00301657
SLCO1B1	-0.746609	0.0134246	APOH	-0.678539	0.00442196
KLF15	-0.743595	0.000191223	CYB5A	-0.677488	0.000258362
AGXT2	-0.741835	0.00152608	FLJ10769	-0.67727	0.000132979
APOH	-0.739349	0.0377985	TM4SF4	-0.677262	0.0354405
ART4	-0.735717	3.87e-05	ACADM	-0.673786	0.000142293
SLC16A2	-0.733453	0.000484557	TOB1	-0.67287	0.000454564
C2orf54	-0.733363	0.0146522	PCTP	-0.672748	0.000259906
AUTS2	-0.731045	5.22e-08	GNG11	-0.672152	0.000102776
METTL7A	-0.728245	1.7e-06	PECR	-0.671722	0.00363562
CYB5A	-0.724788	8.64e-06	LMO2	-0.670621	1.49e-07
TKFC	-0.724688	0.00136446	FMO5	-0.669589	0.0306801
CYP2D7	-0.724092	0.00537282	C5	-0.668015	0.0187289
UGT1A9	-0.723611	0.0418229	GC	-0.66572	0.0134817
APBA1	-0.722896	2.28e-10	ALAS1	-0.665088	0.00483115
MAT1A	-0.721666	0.00338928	HADH	-0.663541	0.000108077
CUX2	-0.721583	0.000939699	SLC6A12	-0.662834	0.00761786
ADHFE1	-0.721535	4.36e-05	DUSP1	-0.661835	0.0111513
GHR	-0.721142	0.00102905	ACO1	-0.661303	0.000798451
CROT	-0.719075	2.68e-07	GLDC	-0.660997	0.0285298
ENTPD8	-0.718911	5.31e-05	FAM149A	-0.660249	0.00116211
ALDH6A1	-0.714563	0.000616908	TST	-0.657274	0.00171265
BCHE	-0.712752	0.0268121	CCL25	-0.657247	0.0111513
AR	-0.712647	0.000705615	WDR23	-0.656492	2.38e-06
KCNJ4	-0.712644	4.35e-05	PPAP2B	-0.649942	0.0010217
MLXIPL	-0.7122	8.54e-05	NR1I2	-0.64974	0.00291578
PLA2G12B	-0.711492	0.000589969	ATRN	-0.648652	0.00131705
MST1	-0.710994	0.000732519	ECHDC2	-0.648179	0.00116187
TMEM56	-0.707208	3.91e-05	ORM1	-0.643169	0.0297782
SLC46A3	-0.706793	0.0080632	HSD17B4	-0.641276	0.000197064
STEAP3	-0.706745	0.00154318	OPN3	-0.640629	0.0084726
DHRS4-AS1	-0.706057	4e-08	C13orf27	-0.639474	0.000450222
ABCB4	-0.705923	0.00732949	AR	-0.635417	9.79e-05
PYGL	-0.705321	1.11e-05	CLMN	-0.632354	0.00183915
CES3	-0.704678	0.00159017	UAP1	-0.629297	0.000249155
PROC	-0.704375	0.001782	ACY1	-0.628512	0.0108327
TM4SF4	-0.702448	0.00469361	TMEM176B	-0.628186	0.000885583
IL6R	-0.699582	0.000133496	DEXI	-0.627074	5.73e-06
OSGIN1	-0.698161	0.0156007	PROZ	-0.624313	0.0104224
HSD17B8	-0.69794	7.81e-06	ACSM3	-0.623851	0.0134946
C11orf54	-0.692336	1.1e-07	POR	-0.623072	0.00296745
C1orf210	-0.69195	0.00178446	DDT	-0.622907	0.00777416
ACSL1	-0.691647	0.00793296	CLDN14	-0.619998	8.95e-06
LOC102723766	-0.690241	0.000100648	PCYOX1	-0.619307	0.0104032
INSIG1	-0.689537	0.0107265	KIAA0265	-0.617907	1.45e-05
ADCY1	-0.686054	6.76e-05	SLC27A3	-0.617502	0.0145641
SLC13A5	-0.68526	0.0419333	BLVRB	-0.612143	0.00368839
NTN1	-0.685125	2.21e-07	NFYB	-0.61087	0.00118794
REEP6	-0.685069	0.00910556	CLU	-0.607533	0.00366763
CLDN14	-0.683217	0.000314134	PPP2R1B	-0.605387	0.00395529
MUT	-0.683103	2.95e-07	C5orf4	-0.602935	0.000215943
ADGRA3	-0.680815	6.41e-06	CALCRL	-0.602641	2.76e-08
LOC643770	-0.680511	1.56e-10	GALT	-0.602464	0.000474933
F11	-0.680444	0.00121364	PROC	-0.601317	0.0117782
ALAD	-0.678529	2.31e-05	CHAD	-0.601113	2.86e-05
HCN3	-0.677823	0.000325684	SULT1A1	-0.599599	0.00983377
DCXR	-0.67763	0.0149249	RBM35B	-0.59722	0.00173382
COL18A1	-0.674625	3.83e-06	NECAB2	-0.595939	0.0303513
DBH	-0.674497	1.84e-05	MMACHC	-0.595836	3.88e-05
DBNDD1	-0.668515	0.00139678	HDHD3	-0.594751	0.000871173
HOMER2	-0.666556	6.1e-06	SPHAR	-0.594522	0.00779232
RAMP1	-0.664951	0.0340297	CADM1	-0.591468	0.0106645
SORBS2	-0.664462	1.32e-06	PODXL	-0.588995	0.00172332
WNK3	-0.664404	1.18e-09	KLHDC2	-0.588389	0.000255366
ARRDC4	-0.663273	0.00122704	ATF7IP2	-0.587809	0.000245596
SLC43A3	-0.662368	0.00123374	A1CF	-0.586994	0.00419186
IFIT1	-0.662189	0.00137665	SOCS2	-0.580794	0.00132196
AZGP1P1	-0.661359	0.00043932	PEBP1	-0.580462	7.05e-05
PID1	-0.661174	5.5e-05	HILPDA	0.683057	2.39e-06
PON3	-0.660522	0.00145765	MFSD10	0.580033	3.73e-05
DHTKD1	-0.659778	2.31e-05	NAP1L1	0.580095	0.000404785
TMEM220	-0.659389	7.78e-05	PLOD1	0.580556	0.00126742
CFHR2	-0.658006	0.00148424	TCIRG1	0.58114	0.0097395
LINC00261	-0.657807	0.000133303	PLTP	0.583203	0.0332726
SULT1A1	-0.650892	0.000483851	CXCL5	0.584225	8.33e-05
TEF	-0.64761	1.24e-06	ANXA5	0.584289	0.00788666
TNFSF10	-0.647606	0.000774883	PFKM	0.588967	0.0213958
GLT1D1	-0.647599	0.00271146	RAB31	0.58941	0.00780231
ABCC6	-0.646015	1.11e-05	MAPK13	0.59243	0.0161066
BHMT2	-0.645763	0.0100397	FBXO5	0.595808	0.000611488
FBLN5	-0.644225	0.00276848	ZMYND8	0.596657	4.66e-07
ND6	-0.64265	0.00282503	NETO2	0.596976	0.0104703
BCL2L10	-0.641681	0.0387418	HOXC6	0.598935	0.0270913
DNASE1L3	-0.641072	0.00406268	PUS7	0.599669	0.000352108
ALDH1A1	-0.637584	0.0129562	OSTM1	0.602283	0.00137049
PGRMC1	-0.636782	8e-05	QSOX1	0.603699	0.0284533
ANXA6	-0.63601	6.65e-05	C7orf23	0.604828	0.00530286
ACACB	-0.634719	2.98e-05	LRRC8B	0.60653	0.000595721
LRRC20	-0.633323	2.28e-06	CORO1C	0.6066	0.000122196
MYCL	-0.63237	0.000193744	GSPT2	0.608013	0.0488429
SCP2	-0.632176	0.000850304	P4HA2	0.60806	0.0183457
ND5	-0.63033	0.00385507	CDKN1C	0.608635	0.000227132
PECR	-0.629431	5.31e-05	SPAG1	0.609029	3.92e-05
CAPN5	-0.627452	0.000292591	ZHX2	0.609677	0.00187889
ABCA6	-0.627117	0.000410967	CEP55	0.610804	0.000395376
CLYBL	-0.626877	3.72e-08	HEY1	0.611048	0.0161374
HAGH	-0.626407	2.78e-05	ETV5	0.613291	1.49e-07
PRRG4	-0.622813	7.45e-06	TMEM165	0.614254	4.29e-05
UGP2	-0.622745	1.53e-05	SLC20A1	0.617118	0.000107345
SLC25A18	-0.622686	0.00787432	FAM50A	0.617635	0.000171674
FBXO2	-0.622663	0.0291032	KDM3A	0.617711	1.46e-05
ATF7IP2	-0.619119	1.01e-09	DRAM	0.619363	3.31e-05
C3	-0.618887	0.000249015	MIF	0.619897	0.0236901
ENO3	-0.618202	0.0162371	NEB	0.621605	0.00334461
RXRA	-0.617538	4.13e-08	DLG7	0.624774	0.00160663
GCDH	-0.616039	2.77e-05	PKIA	0.625027	0.00391499
BTD	-0.615836	3.01e-06	VEGFA	0.625154	7.92e-05
NDST1	-0.615366	4.89e-08	TOP2A	0.625218	0.0339344
CRYL1	-0.614689	0.000270166	LOC654342	0.62603	0.0408791
F11R	-0.613158	2.59e-05	PLP2	0.627696	0.0447362
F10	-0.609559	0.00718975	ANKRD27	0.631835	4.92e-05
CGN	-0.60722	0.00463492	RALA	0.636425	9.51e-05
TTPA	-0.606808	0.0278812	BUB1B	0.638235	0.00626616
CEBPA	-0.606724	0.00338602	PTP4A3	0.639208	0.00333945
SERPINA10	-0.606382	0.00135592	CSTB	0.640316	0.000352108
ENTPD5	-0.606308	0.000997876	SLC25A24	0.641041	0.00675465
KMO	-0.604724	0.00080132	SFXN3	0.642234	9.4e-06
ACBD4	-0.604284	5.69e-05	ACSL3	0.643472	0.000113502
GPT	-0.602021	0.0126841	CXCR4	0.643812	0.00208568
LOC101929448	-0.601462	0.0110123	NCAPG	0.645451	0.00175363
ACADSB	-0.601072	0.00270485	LOC728210	0.646679	0.00133141
TSTD1	-0.600941	0.000268139	MCM6	0.646867	0.00132648
ALG1L	-0.599324	0.0334352	NSMAF	0.647166	0.00030411
SORD	-0.595971	0.00463147	MARCKS	0.649584	0.000318363
SLC27A3	-0.5941	0.00114124	LHFPL2	0.652211	9.52e-05
PCCB	-0.592836	6.54e-07	LAPTM4B	0.657555	0.0440826
GOT2	-0.592438	2.13e-05	CXCL6	0.658403	0.0417306
LDHD	-0.592331	0.00545897	RHOQ	0.66096	8.98e-06
SPTBN2	-0.592126	0.00156587	ANXA2	0.661035	0.000786867
SC5D	-0.591977	0.00123374	CYP26B1	0.662102	0.000871173
RAB17	-0.591348	0.000332422	HRASLS3	0.668705	0.0102908
GPC6	-0.590646	0.00156372	MICAL1	0.671628	3.76e-05
APOL3	-0.590524	0.00426429	PROM1	0.672757	0.0162807
PRODH	-0.590212	0.00145106	ENAH	0.67427	0.000656208
AMOTL1	-0.589844	0.00120713	SACS	0.677695	0.000318463
ECHDC3	-0.589126	0.0399555	TPBG	0.678027	0.0088251
PEMT	-0.587835	0.00127063	HSPA1B	0.678054	0.0213335
FURIN	-0.585871	0.00453163	PPP1R3C	0.681701	0.0317535
SLC25A20	-0.585301	2.21e-05	ATF3	0.684458	0.00500451
BPHL	-0.585115	1.7e-06	LDHA	0.685868	5.18e-08
CYFIP2	-0.584996	0.00189215	LIF	0.688241	0.000171199
ABCC6P1	-0.580405	2.21e-05	SREBF1	0.692136	0.00137171
SGPP2	0.580076	0.000479595	TMC5	0.692309	0.00130651
ITPKA	0.58014	0.00733551	GINS1	0.693313	0.00388792
SOCS1	0.58016	0.00178752	GMDS	0.694508	0.000203431
CKAP4	0.580495	0.000335095	STC1	0.695624	3.48e-07
TRPV2	0.580775	0.000159707	RND3	0.696038	0.00759147
PPT1	0.582168	2.58e-05	ALDOC	0.697503	0.0355621
IL2RG	0.582351	0.00976588	MVP	0.697655	0.000224818
RAB31	0.58263	3.76e-05	LAMB1	0.705461	0.0182946
TNC	0.582762	0.00215581	SOD2	0.706909	0.00149663
FUNDC2	0.583091	7.07e-08	FADS1	0.707052	0.024707
ATP2B4	0.583728	0.000222625	C8orf4	0.707659	0.0245955
SLC34A2	0.584435	0.0109248	ELF3	0.709053	0.000406305
FLRT3	0.585261	0.00111361	KIAA0802	0.709262	0.000693776
PAG1	0.585293	2.48e-05	GPR137B	0.709355	0.0029041
STK17A	0.585828	4.94e-08	CYR61	0.70973	0.00626263
FAM127B	0.586561	0.00541718	KLF5	0.711177	0.0167846
THEMIS2	0.587763	1.38e-06	CLIC1	0.713122	1.68e-05
PIM3	0.588849	1.06e-07	TUFT1	0.716534	0.00082637
TIMP2	0.588913	0.00947878	TTK	0.721186	0.00342827
TRIM47	0.588936	0.00105111	C14orf105	0.721934	0.000322796
OLFML3	0.590535	0.00315189	MXRA7	0.724919	2.86e-05
TNFAIP3	0.592542	0.000293535	KLF4	0.725783	0.000224664
ENC1	0.592988	0.000479595	SPON2	0.727322	0.00311093
HCK	0.59416	4.03e-05	VCAN	0.733361	0.0241675
DUSP4	0.594793	6.12e-05	GPNMB	0.733879	0.0188033
MID1IP1	0.595273	0.000133711	TOX3	0.734246	0.0374998
MBOAT4	0.595854	4.04e-06	ENO1	0.745014	0.000966555
RIPK2	0.595966	2.02e-05	NR2F1	0.746305	0.000502877
FPR1	0.596369	3.28e-06	FZD6	0.746308	0.00234729
SLC10A3	0.59644	4.58e-06	SERPINB1	0.75001	2.86e-05
SLC3A2	0.596686	6.29e-07	CKS2	0.751649	0.000506365
BCL2L1	0.596949	2.93e-07	PKM	0.753383	5.81e-09
LGR5	0.59715	0.00958199	JUN	0.754148	2.76e-08
KCNQ1	0.598707	0.000145391	FLRT3	0.75457	0.0224097
GRAMD1A	0.599829	0.000409842	FCGBP	0.756291	0.000193987
VASP	0.599962	4.71e-07	GCNT3	0.756776	0.000592322
DPP7	0.600237	0.000578682	HMGA2	0.759038	0.0353019
FUCA2	0.600265	4.03e-06	MEIS2	0.759625	0.00336807
LRRC25	0.600408	1.03e-06	BHLHB2	0.761428	2.86e-05
HLA-DPA1	0.601263	0.0189154	MSN	0.761948	0.000590093
LOC284454	0.601676	1.93e-05	TMSB10	0.762669	0.000104447
MARCO	0.602882	0.00703504	SERPINI1	0.764447	0.018071
GMDS	0.604094	7.49e-05	HIF1A	0.77141	2.96e-07
BIK	0.604253	0.00100524	TMPRSS3	0.773032	0.00417834
LOC100129518	0.604453	0.00228423	MYO6	0.777331	2.45e-05
LOC400043	0.60496	0.00251099	DFNA5	0.778046	0.00353886
KRT8	0.605589	0.000121753	ENO2	0.779328	4.98e-05
PLK3	0.606837	6.8e-09	LOC729659	0.781502	0.000539644
DUSP2	0.606981	7.94e-05	GBP2	0.785562	0.000224664
MSMB	0.607512	0.000220629	SCPEP1	0.790472	0.000318463
RAC2	0.60789	0.0015573	DAB2	0.791366	0.00190512
ASAH1	0.608491	2.7e-05	CDC20	0.793636	0.00173382
WFDC2	0.609012	0.035533	SCRN1	0.795263	0.00334438
H2AFY2	0.610763	0.0191087	IGF2BP2	0.797006	0.0274383
CCL4	0.610979	4.83e-05	TKT	0.797635	0.00215472
BASP1	0.611737	0.00829156	PRSS23	0.801137	0.00149758
TPM4	0.612242	0.000795091	PHF21A	0.80135	1.13e-07
C14orf105	0.612292	7.54e-05	SOX9	0.804828	0.0236441
MAP1LC3B	0.612868	3e-08	FNDC3B	0.805934	3.1e-05
CCL3	0.613564	1.75e-05	TES	0.807523	0.000429638
SLC7A11	0.613977	1.48e-05	ITGAV	0.820836	0.00012067
CMTM7	0.614073	6.61e-07	FERMT1	0.822656	0.00025742
ACTG1	0.615334	1.16e-07	S100A9	0.827278	0.00466063
IFI27L2	0.615587	0.000673506	AKAP12	0.833731	0.0236479
LAMB1	0.616461	0.00266276	SNCAIP	0.836071	0.00182712
F3	0.616562	9.4e-06	MARCKSL1	0.840755	0.000689189
ZNF385A	0.616871	1.35e-05	S100A4	0.840875	0.00155828
ITGB2	0.617258	0.000529952	TUBA4A	0.843637	0.000421045
TPM2	0.618426	0.00128482	MTHFD2	0.847629	0.00278243
RNASE6	0.618659	0.000321753	KIAA0746	0.849592	0.00170181
TEAD4	0.619214	5.48e-05	KRT19	0.850347	0.0255862
TUSC3	0.619693	0.00442251	S100A13	0.851559	0.000360829
ADD3	0.619834	0.000100882	TRIM16	0.857103	0.0310782
MIDN	0.619958	6.14e-07	MMP9	0.862031	0.00777416
ACTN1	0.620812	1.5e-06	PNMA1	0.873455	0.000116603
ODAM	0.621658	0.0250012	ECT2	0.877535	0.000197064
PTGFRN	0.621686	0.000110028	C1orf106	0.879437	0.00605376
CCL4L2	0.62277	9.63e-06	CXCL1	0.880285	0.00099762
BAG3	0.624608	1.32e-06	MTMR11	0.900259	5.39e-05
RRAGD	0.625246	0.00016371	PAM	0.902442	0.000697381
AXIN2	0.625845	0.00175574	KRT20	0.905145	0.0153312
MAP3K8	0.627095	9.58e-06	PFN2	0.907614	0.016038
MSN	0.627972	0.000198776	NDUFA4L2	0.910275	0.000108077
IFNGR1	0.628412	5.56e-05	GPR177	0.91662	0.000635292
FDCSP	0.628819	0.0356923	ADAM9	0.923208	3.41e-05
TMEM132A	0.629474	0.000540356	AMIGO2	0.930096	0.00168945
LYPD1	0.629713	0.00947878	FABP5	0.931951	0.00183915
PCGF2	0.630224	7.04e-07	ICAM1	0.939175	1.48e-07
SPI1	0.631522	5.31e-05	C10orf38	0.954746	0.0107752
FAM129B	0.63198	0.00147492	NEDD9	0.954785	6.34e-07
IFITM2	0.632205	0.000409842	GDF15	0.958973	1.14e-07
POSTN	0.632707	0.0106364	PHLDA2	0.959049	6.5e-09
FOLR2	0.632919	0.00120281	PFKP	0.966372	0.000157963
TNFRSF19	0.633663	0.00331566	FAM60A	0.981568	7.02e-05
BMP4	0.633718	0.00291309	RGS1	0.983836	2.39e-07
MMP10	0.635468	2.75e-05	EGLN3	0.984926	1.13e-07
HBEGF	0.635964	1.53e-09	TFF1	0.985968	0.0019281
ANGPTL2	0.636434	2.28e-05	MMD	0.991977	7.9e-07
PLA2G16	0.637731	0.000655155	SLC6A10P	0.992344	9.6e-07
ABCC1	0.637954	4.75e-05	FLJ22662	0.995325	0.000853165
SLC5A6	0.640306	0.000532701	LYZ	0.998043	0.00463014
P3H4	0.641692	0.000199475	IGF2BP3	1.00052	0.000148572
CSRNP1	0.642326	1.73e-06	TM4SF1	1.00324	2.86e-05
ASNS	0.643822	0.000453143	GAGE3	1.00331	0.0245245
ERO1A	0.644169	2.58e-07	MMP7	1.00562	0.0104224
CGREF1	0.644247	0.00407169	HMOX1	1.00828	0.000137506
C19orf33	0.644314	0.0182503	TMCC1	1.01204	1.67e-08
LIMK1	0.64436	2.59e-07	TSPO	1.01956	3.09e-06
YWHAZ	0.645557	2.11e-05	SCD	1.02223	0.0010641
PNMA1	0.645711	2.63e-05	HK2	1.03693	4.6e-10
F13A1	0.64598	0.00105161	SLC39A4	1.04116	0.000571466
BTG2	0.646432	0.00128532	DSG2	1.04124	0.00112274
CXCL6	0.647096	0.0158004	TESC	1.04309	0.00137892
CFD	0.647198	0.000153256	DUSP6	1.05067	2.01e-07
NUAK2	0.647967	1.15e-05	FAM13A1	1.05598	8.95e-06
SCPEP1	0.648124	0.000975849	TRAF5	1.06069	1.5e-07
PFKFB4	0.648214	4.81e-09	TRIB3	1.0624	4.98e-05
C11orf96	0.648546	0.00238169	S100A6	1.08231	0.00086929
QPCT	0.64872	4.45e-05	BNIP3L	1.09085	6.3e-11
SH3BGRL3	0.649217	4.03e-05	SPAG4	1.10199	9.54e-10
MFSD10	0.649729	2.6e-05	CTSC	1.10304	3.1e-05
TSC22D1	0.649863	7.78e-05	ATP1B3	1.11068	2.56e-07
MTMR11	0.650729	0.000142043	BAMBI	1.12787	0.000197064
MYADM	0.65233	2.28e-05	STK39	1.13904	7.99e-06
SLC22A11	0.65306	0.0118053	ALDOA	1.14839	4.88e-11
PTP4A3	0.654044	0.00195833	ASNS	1.16416	0.000918721
ANXA2	0.654418	0.00057361	SOX4	1.17413	6.43e-07
TTC39A	0.658927	4.18e-05	PLOD2	1.17804	1.67e-08
MTHFD1L	0.658994	3.07e-08	BACE2	1.1817	0.000145061
TCEAL9	0.660078	0.00693777	KRT23	1.18845	0.0110473
CSF1R	0.661149	5.87e-05	DDIT4	1.20878	0.000352108
WLS	0.66132	0.00401866	TNFRSF21	1.22244	1.2e-06
DDIT3	0.661358	4.4e-05	GAGE6	1.22245	0.0139923
SLC52A2	0.662544	1.17e-05	CD24	1.23162	0.00126847
LOC101929475	0.6632	4.06e-05	G6PD	1.23882	1.44e-06
MYC	0.663565	0.0062122	GAGE4	1.23889	0.0125124
PFN2	0.665576	0.00209046	LPCAT1	1.24307	1.9e-08
ZFAS1	0.666299	2.17e-05	SULT1C2	1.24765	0.000636492
AKR1B1	0.670271	0.00335176	LGALS3	1.24772	0.000171674
ITGA3	0.671297	0.001206	SFN	1.25492	0.000918419
MISP	0.671721	0.0181659	S100A11	1.26014	1.73e-05
GPNMB	0.672106	0.000896493	VNN2	1.28065	0.000346423
FAM57A	0.673266	1.58e-07	EPS8L3	1.28538	2.82e-08
PGK1	0.674642	6.75e-06	CA9	1.28935	1.08e-06
ARL14	0.674822	0.000170774	ROBO1	1.31695	0.000454564
CD7	0.675354	0.0020109	IGFBP3	1.32188	1.04e-06
SOX9	0.675715	0.0120158	GAGE7	1.32351	0.0109523
RGS10	0.675903	4.25e-05	GAGE12I	1.33122	0.0116373
CPLX2	0.677606	0.0388288	TSPAN13	1.33241	0.000122927
SCD	0.678152	0.0438845	DUSP5	1.3336	3.54e-06
JUND	0.678429	3.28e-07	GAGE2A	1.4175	0.00891498
VSIG4	0.679555	0.000417168	GOLM1	1.41783	3.92e-05
METRNL	0.68012	0.000235454	SERPINE2	1.42701	5.52e-05
ALOX5AP	0.680313	4.79e-05	NDRG1	1.49292	3.99e-08
SYT13	0.680581	0.00123539	PFKFB3	1.49608	3.2e-07
STK39	0.682846	0.000307463	SLC38A1	1.53851	1.49e-07
TRIB3	0.683048	0.00120755	SLC6A8	1.53968	3.03e-09
KCNK1	0.683573	0.000653936	DKK1	1.54618	0.00401517
AIF1	0.684121	0.000124852	SPINK1	1.60245	0.011451
PLEKHB2	0.684788	4.68e-08	RGS2	1.69596	3.08e-07
CKB	0.685006	0.0497516	MAFF	1.71123	6.22e-14
NR2F1	0.686001	0.000153428	IER3	1.81633	2.15e-08
APLP1	0.68703	0.000152033	S100P	1.88401	0.00404461
RARRES1	0.688251	0.00313181	CCL20	1.92528	7.09e-06
SLC6A6	0.688664	8.39e-06	MMP12	1.95545	4.01e-07
LAPTM4B	0.690289	0.0100278	ADM	2.08029	4.92e-16
PTPRH	0.69113	0.00173459	NTS	2.15505	8.41e-05
SLC38A2	0.691428	1.59e-05	SERPINE1	2.27311	2.4e-15
NRSN2	0.691514	0.00310786	SPP1	2.34178	6.91e-06
CLSTN1	0.691862	0.000114003	TMEM45A	2.344	3.01e-09
ITM2C	0.69234	0.00168906	AGR2	2.37795	6.87e-07
TMEM2	0.692686	1.13e-06
NPL	0.693093	7.09e-05
PTGES	0.69395	0.00171305
SELENOW	0.695326	0.000507295
NMB	0.695666	0.0002562
DNAJC12	0.696089	0.00365103
TMPRSS3	0.69675	0.000166805
TKT	0.697256	0.000946637
DBN1	0.697461	0.000773458
KCTD17	0.697843	0.000209043
VNN2	0.700198	0.012272
ANKRD37	0.700954	6.47e-08
GPR137B	0.701177	4.27e-05
BLVRA	0.701912	0.000497193
SNCG	0.702973	0.0140374
C5AR1	0.703188	2.11e-08
ITPR3	0.70394	6.09e-05
ARL4C	0.706363	0.000200321
TSPAN4	0.706657	3.07e-08
PLPP2	0.708498	0.00556251
KDELR3	0.708537	0.00263936
THBS1	0.70856	0.0037145
HBA2	0.710885	0.000763129
CA12	0.711621	0.0104587
HLA-DQB2	0.712262	0.000396254
HN1	0.713292	1.7e-05
FAM60A	0.714388	3.93e-07
FCGR3A	0.716276	0.00106912
CLDN4	0.717082	0.0489423
DANCR	0.717478	0.000211367
HLA-DRB6	0.717909	0.00405176
IFNGR2	0.718984	3.76e-08
TMEM55A	0.719296	4e-08
MMP1	0.719307	0.000123029
AREG	0.724894	1.85e-05
BAIAP2L2	0.725212	0.00429
GRK3	0.725656	2.01e-07
SLCO1B3	0.726149	0.0182503
NAP1L1	0.726823	8.56e-09
ITGAV	0.726836	3.06e-05
ARL4A	0.728381	1.24e-06
LGALS3	0.728667	0.00746884
SLC29A4	0.729151	0.00853641
NBL1	0.730093	1.51e-05
HOMER3	0.730149	4.22e-06
NRP1	0.73054	1.34e-07
UAP1L1	0.730551	7.87e-06
FOXQ1	0.730845	0.00540477
TREM2	0.731192	0.000746849
CD300A	0.733057	1.75e-09
PAFAH1B3	0.733742	0.00068928
MUC1	0.734305	0.00122704
ANXA5	0.736175	0.000293535
P4HA1	0.736548	0.000135785
BHLHE40	0.73675	4.91e-05
CYBB	0.738568	5.84e-05
DTD1	0.741713	4.38e-08
CD63	0.742316	2.6e-11
CAPG	0.742585	0.00325686
C17orf96	0.74331	3.2e-06
CSTB	0.743753	1.03e-08
APCDD1	0.744047	0.00216689
NOL3	0.744475	8.58e-06
EMP3	0.747245	8.69e-06
CLIP2	0.747659	8.05e-06
C4orf48	0.747716	2.8e-05
DAB2	0.748972	6.93e-05
ARPC1B	0.752297	2.28e-06
ST6GALNAC4	0.754052	1.63e-07
S100A10	0.75459	0.000228129
ATF3	0.757641	1.76e-05
TAX1BP3	0.757897	7.4e-06
PLP2	0.761031	0.00366004
FCGBP	0.761191	5.4e-06
SLC39A4	0.761692	0.00132871
ETV5	0.76341	2.16e-08
TMC6	0.766097	6.21e-06
LAPTM5	0.766721	2.48e-05
JUN	0.766736	2.32e-05
C1QC	0.76729	0.00059953
NKD1	0.768095	0.00485733
ITGA2	0.768977	2.39e-08
GAPDH	0.770371	2.2e-08
S100A13	0.771852	0.000218763
RND3	0.772822	1.21e-06
C6orf223	0.774121	3.49e-05
PRAME	0.774755	0.0037556
MARCKS	0.775741	3.05e-05
TIMP1	0.776136	0.029466
DUSP6	0.778819	2.68e-07
SERPINB1	0.779004	4.31e-09
CYR61	0.780552	0.000396574
SERPINE2	0.780971	9.1e-05
UCHL1	0.782302	0.00150304
EFNA3	0.787154	5.06e-09
LHFPL2	0.788198	2.12e-11
CTSC	0.788429	1.48e-05
HLA-DQA2	0.791032	0.00273524
GPR183	0.792253	1.58e-07
PNCK	0.793452	1.26e-05
EZR	0.793574	5.71e-06
CPVL	0.795453	0.000247786
PITX1	0.795603	2.95e-05
FAM171A1	0.797322	0.00274686
RENBP	0.797634	0.000203622
TYROBP	0.800522	1.22e-05
SP5	0.80157	0.00105111
TGFB1	0.802355	9.7e-05
SNX10	0.803408	2.9e-05
YBX3	0.806708	4.68e-06
TMSB4X	0.808192	5.15e-06
PLBD1	0.809007	4.44e-05
ZFP36	0.809125	9.03e-06
BICC1	0.812428	0.000226349
SEL1L3	0.813718	0.00062834
HIF1A	0.818857	4.71e-06
CREB3L1	0.819078	9.57e-05
C1QTNF1	0.820679	0.000632609
CXCL1	0.821614	0.0141099
RNF145	0.822159	8.79e-11
TMCC1	0.823048	2.08e-09
C1QA	0.825666	0.000193205
HMOX1	0.826117	0.000165237
BNIP3L	0.826551	4.26e-12
GAL3ST1	0.827311	0.00549778
S100A4	0.827898	0.000249063
TMEM74B	0.828075	1.97e-08
SMIM3	0.82878	1.82e-07
ADGRE5	0.831508	7.48e-06
SFN	0.831754	0.037753
C1QB	0.839259	0.000367386
FMNL2	0.841901	9.27e-08
AKAP12	0.846127	0.000133121
ELF3	0.849839	7.34e-05
FOSL2	0.850111	2.09e-08
MT2A	0.851627	0.0129644
HMGA1	0.853461	6.21e-05
MMD	0.853698	2.97e-08
C2CD4A	0.856955	1.32e-05
DKK1	0.857141	0.0132604
CDHR2	0.857173	0.00377736
CST1	0.865	0.0125415
RNASE1	0.866319	1.29e-05
JUNB	0.86731	1.48e-06
DUOXA2	0.868778	0.000491833
FKBP10	0.869666	0.000471874
DUSP9	0.869668	0.00753147
ENO1	0.870538	9.36e-07
ADAM9	0.872267	2.67e-07
CSF1	0.876323	1.08e-08
RAB3IL1	0.876517	4.01e-09
PLAUR	0.877237	4.47e-09
GCNT3	0.878594	2.41e-06
QSOX1	0.881438	0.00111732
SRC	0.88195	3.28e-06
DUOX2	0.882669	0.000975524
KLF4	0.884107	3.62e-07
DDIT4	0.887749	0.000134844
SRGN	0.888704	2.61e-06
CTHRC1	0.889161	0.000286167
TFF3	0.898652	0.00110601
PLOD2	0.898704	1.06e-07
TTYH3	0.902175	2.94e-07
IMPDH1	0.903646	1.81e-07
LDHA	0.903985	3.87e-15
TMSB10	0.908945	0.000250861
ROBO1	0.909373	5.89e-05
TEAD2	0.910947	6.02e-07
BATF	0.911943	1.74e-05
ETV4	0.911998	0.00116971
NNMT	0.913185	0.0446817
PYCR1	0.915305	0.00132524
MDK	0.916964	0.0041776
C12orf75	0.917345	0.00022374
MMP7	0.921934	0.00632818
STC1	0.927715	6.47e-09
LIF	0.930901	2.26e-07
ASPHD1	0.934268	0.000100419
SELENOM	0.935541	0.000421123
SPHK1	0.936294	0.000249063
ZNF703	0.938945	4.58e-06
SOX4	0.942383	3.43e-05
CIDEC	0.943038	3e-06
S100A8	0.946594	3.14e-06
TNFRSF12A	0.949162	6.18e-06
CCL20	0.950301	0.0162777
CXCR4	0.954869	3.01e-07
LOX	0.957184	5.27e-09
TNFRSF21	0.957864	7.59e-06
TMEM45A	0.958762	0.00016977
EPDR1	0.961723	6.35e-09
RELN	0.967489	0.000430867
HSPA6	0.969494	3.12e-07
CLIC1	0.969806	2.5e-09
PKIB	0.972795	1.24e-06
TSPO	0.975031	7.07e-07
IL4I1	0.976446	5.51e-09
CXCL5	0.97788	7.12e-05
RBP1	0.979324	0.0030781
ICAM1	0.98039	1.47e-05
RHOBTB1	0.982201	2.86e-05
MMP12	0.984492	1.07e-06
CYBA	0.985135	0.000249063
ATP1B3	0.994316	1.2e-08
SLC38A1	1.00037	8.88e-07
FCER1G	1.00199	4.64e-07
RAP1GAP	1.0047	3.57e-06
TMEM51	1.00672	5.64e-09
SEZ6L2	1.00831	0.00354524
LGALS3BP	1.00944	0.000805279
UGT2B11	1.01438	0.00337037
PLIN2	1.0145	1.14e-06
TMC5	1.01975	4.07e-07
MAFF	1.02015	9.95e-13
NEDD9	1.02081	1.49e-12
HSPA1B	1.0282	5.95e-06
BACE2	1.0398	3.73e-05
HSPB8	1.04346	6.76e-05
TRNP1	1.04795	0.000410704
IER5L	1.04909	2.12e-11
DUSP5	1.04993	1.35e-07
PFKP	1.05154	1.01e-06
TSPAN13	1.05752	0.000334864
SLC2A3	1.05905	2.5e-12
ENO2	1.06109	2.05e-10
SMOX	1.07634	1.12e-10
MARCKSL1	1.07786	1.42e-07
PAEP	1.0816	0.000175787
PFKFB3	1.08896	3.91e-06
B3GNT3	1.09073	0.000129907
TM4SF1	1.09188	3.99e-06
HILPDA	1.10176	2.63e-11
PHLDA1	1.10825	3.98e-09
PPP1R15A	1.10856	3.87e-15
OSMR	1.12557	1.53e-09
G6PD	1.12645	3.68e-06
PRNP	1.142	4.81e-09
EGLN3	1.1462	1e-10
TFF1	1.14841	0.00015558
FOS	1.1672	3.14e-05
CXCL8	1.16845	0.000100877
PLTP	1.17121	4.97e-07
GPX2	1.17338	0.00578893
LY96	1.17799	1.83e-06
ALDOA	1.17861	7.02e-11
S100A6	1.17901	4.06e-05
NXPH4	1.18595	6.29e-07
KRT19	1.19062	0.00135348
CLDN2	1.19285	0.00155171
NDUFA4L2	1.19364	4.5e-08
RASD1	1.20019	4.66e-05
USH1C	1.20216	1.94e-06
SLC1A5	1.20321	8.08e-09
LPCAT1	1.20479	1.17e-10
TESC	1.20696	0.000404805
STEAP1	1.20762	2.61e-06
CD44	1.20891	3.64e-09
NDRG1	1.22124	1.26e-07
MMP9	1.22185	1.24e-05
OAT	1.2448	0.000401844
IGFBP1	1.24681	0.00053971
SLC13A3	1.26484	0.000175257
SLC2A1	1.27043	3.19e-12
CD24	1.27993	0.00145387
SPAG4	1.29177	1.13e-17
BAMBI	1.2928	4.64e-07
CYP2E1	1.29803	0.0366632
PLA2G2A	1.30061	0.0360254
GOLM1	1.30656	3.18e-07
TFF2	1.31548	9.12e-07
PHLDA2	1.34106	1.2e-08
EPS8L3	1.342	7.81e-08
RGS1	1.34373	4.25e-10
SOCS3	1.34727	1.75e-09
IER3	1.35817	2.39e-08
S100A11	1.36008	2.09e-08
ALDH3A1	1.38211	0.00185578
HK2	1.40264	1.1e-13
SPINK1	1.44044	0.0174827
PKM	1.48498	2.08e-09
IGFBP3	1.4975	3.57e-10
NTS	1.52319	0.000854657
ADM	1.52416	1.46e-20
S100P	1.56047	0.000714229
LYZ	1.63125	6.76e-05
AGR2	1.65253	2.67e-06
EPO	1.68665	2.58e-12
RGS2	1.71286	6.54e-13
GDF15	1.71633	1.83e-11
S100A9	1.81714	1.66e-09
SLC6A8	1.87748	1.1e-13
LCN2	1.97466	4.73e-05
SERPINE1	2.07326	1.77e-12
REG1A	2.14247	6.29e-07
REG3A	2.17112	0.000326656
CA9	2.45822	9.95e-13
APOA4	2.45947	7.88e-06
SPP1	2.86106	9.42e-08

## Sheet: Table S7
Table S7 High frequency DE-mRNA list extracted from 10 HCC cohorts
Gene	frequency	changes in high hypoxia score group
ANXA5	10	up-regulated
BNIP3L	10	up-regulated
NDRG1	10	up-regulated
RGS1	10	up-regulated
S100A11	10	up-regulated
ADM	9	up-regulated
CXCR4	9	up-regulated
DDIT4	9	up-regulated
ENO2	9	up-regulated
GPNMB	9	up-regulated
IGFBP3	9	up-regulated
LHFPL2	9	up-regulated
MMP12	9	up-regulated
MMP7	9	up-regulated
PFKFB3	9	up-regulated
PFKP	9	up-regulated
PFN2	9	up-regulated
PLOD2	9	up-regulated
RGS2	9	up-regulated
SLC2A3	9	up-regulated
TM4SF1	9	up-regulated
BCAT1	8	up-regulated
CTSC	8	up-regulated
DAB2	8	up-regulated
DUSP5	8	up-regulated
FCER1G	8	up-regulated
GCNT3	8	up-regulated
HIF1A	8	up-regulated
ITGAV	8	up-regulated
LOX	8	up-regulated
LY96	8	up-regulated
MARCKSL1	8	up-regulated
MMD	8	up-regulated
PLTP	8	up-regulated
PRNP	8	up-regulated
RND3	8	up-regulated
S100A9	8	up-regulated
SCPEP1	8	up-regulated
SCRN1	8	up-regulated
SLC38A1	8	up-regulated
SOX4	8	up-regulated
SPP1	8	up-regulated
STC1	8	up-regulated
ALDOA	7	up-regulated
ALOX5AP	7	up-regulated
BACE2	7	up-regulated
BAMBI	7	up-regulated
CA9	7	up-regulated
CCL20	7	up-regulated
CKS2	7	up-regulated
CLIC1	7	up-regulated
CORO1C	7	up-regulated
CTHRC1	7	up-regulated
CYR61	7	up-regulated
ENO1	7	up-regulated
EPDR1	7	up-regulated
FAM60A	7	up-regulated
GDF15	7	up-regulated
GOLM1	7	up-regulated
GPR137B	7	up-regulated
HK2	7	up-regulated
HMOX1	7	up-regulated
KLF4	7	up-regulated
LAMB1	7	up-regulated
LPCAT1	7	up-regulated
MARCKS	7	up-regulated
NPL	7	up-regulated
PLAUR	7	up-regulated
PLIN2	7	up-regulated
PPT1	7	up-regulated
QPCT	7	up-regulated
RAB31	7	up-regulated
S100A8	7	up-regulated
SERPINE1	7	up-regulated
SERPINE2	7	up-regulated
SLC2A1	7	up-regulated
SRGN	7	up-regulated
STK39	7	up-regulated
TNFRSF21	7	up-regulated
TYROBP	7	up-regulated
ASAH1	6	up-regulated
C12orf75	6	up-regulated
C1QC	6	up-regulated
CD44	6	up-regulated
COLEC12	6	up-regulated
EGLN3	6	up-regulated
EMP3	6	up-regulated
FMNL2	6	up-regulated
FOS	6	up-regulated
G6PD	6	up-regulated
HILPDA	6	up-regulated
HN1	6	up-regulated
ICAM1	6	up-regulated
IER3	6	up-regulated
IGF2BP3	6	up-regulated
ITGA2	6	up-regulated
JUN	6	up-regulated
LAPTM5	6	up-regulated
MAFF	6	up-regulated
MAP1LC3B	6	up-regulated
NAP1L1	6	up-regulated
NEDD9	6	up-regulated
OSMR	6	up-regulated
PAM	6	up-regulated
PGK1	6	up-regulated
PHLDA1	6	up-regulated
PNMA1	6	up-regulated
PPP1R15A	6	up-regulated
RHOQ	6	up-regulated
RRAGD	6	up-regulated
S100A6	6	up-regulated
SEL1L3	6	up-regulated
SERPINB1	6	up-regulated
SLC6A8	6	up-regulated
SPAG4	6	up-regulated
TMEM2	6	up-regulated
TMEM45A	6	up-regulated
TMEM51	6	up-regulated
VCAN	6	up-regulated
VNN2	6	up-regulated
ZFP36	6	up-regulated
ABCC1	5	up-regulated
ADAM9	5	up-regulated
ANKRD37	5	up-regulated
ANLN	5	up-regulated
ANXA2	5	up-regulated
ARL4C	5	up-regulated
ASAP1	5	up-regulated
ATF3	5	up-regulated
ATP1B3	5	up-regulated
B3GNT5	5	up-regulated
BCL2A1	5	up-regulated
C5AR1	5	up-regulated
C8orf4	5	up-regulated
CCDC109B	5	up-regulated
CCT2	5	up-regulated
CD24	5	up-regulated
CEP55	5	up-regulated
CLSTN1	5	up-regulated
CPVL	5	up-regulated
CSTB	5	up-regulated
CXCL5	5	up-regulated
CXCL6	5	up-regulated
DDIT3	5	up-regulated
DFNA5	5	up-regulated
DKK1	5	up-regulated
DPYSL2	5	up-regulated
DUSP6	5	up-regulated
ERO1L	5	up-regulated
ETV5	5	up-regulated
FOSL2	5	up-regulated
GAS2L3	5	up-regulated
GPR183	5	up-regulated
HAVCR2	5	up-regulated
HBEGF	5	up-regulated
KDELC2	5	up-regulated
LDHA	5	up-regulated
LGALS1	5	up-regulated
LRP12	5	up-regulated
LYZ	5	up-regulated
MAPRE1	5	up-regulated
MMP1	5	up-regulated
MMP9	5	up-regulated
MYLIP	5	up-regulated
NDUFA4L2	5	up-regulated
NPEPPS	5	up-regulated
NTS	5	up-regulated
OGFRL1	5	up-regulated
OLR1	5	up-regulated
OSTM1	5	up-regulated
PFKFB4	5	up-regulated
PKM	5	up-regulated
PKM2	5	up-regulated
PLBD1	5	up-regulated
PTGFRN	5	up-regulated
QSOX1	5	up-regulated
RNASE1	5	up-regulated
S100A4	5	up-regulated
SCD	5	up-regulated
SERPINB9	5	up-regulated
SLC1A5	5	up-regulated
SLC7A7	5	up-regulated
TKT	5	up-regulated
TLR2	5	up-regulated
TMSB10	5	up-regulated
TMSB4X	5	up-regulated
TNFAIP3	5	up-regulated
TSPAN13	5	up-regulated
UBE2Q2	5	up-regulated
VSIG4	5	up-regulated
WIPI1	5	up-regulated
ZDHHC2	5	up-regulated
MASP2	10	down-regulated
F12	9	down-regulated
FTCD	9	down-regulated
GNMT	9	down-regulated
MLXIPL	9	down-regulated
SLC10A1	9	down-regulated
SLC38A3	9	down-regulated
TFR2	9	down-regulated
AFM	8	down-regulated
AGXT	8	down-regulated
ALDH5A1	8	down-regulated
CYP27A1	8	down-regulated
EPHX1	8	down-regulated
GPLD1	8	down-regulated
HAAO	8	down-regulated
HRG	8	down-regulated
NR1I3	8	down-regulated
PKLR	8	down-regulated
RDH16	8	down-regulated
SLC22A1	8	down-regulated
SLC22A7	8	down-regulated
SLC27A5	8	down-regulated
SLC6A1	8	down-regulated
TMPRSS6	8	down-regulated
ACSM2A	7	down-regulated
APOA1	7	down-regulated
BDH1	7	down-regulated
BPHL	7	down-regulated
CES2	7	down-regulated
CFHR4	7	down-regulated
CGNL1	7	down-regulated
CHAD	7	down-regulated
CYP2A6	7	down-regulated
CYP2A7	7	down-regulated
CYP4A11	7	down-regulated
DGAT2	7	down-regulated
DHRS1	7	down-regulated
ETNK2	7	down-regulated
F13B	7	down-regulated
F7	7	down-regulated
FBP1	7	down-regulated
FETUB	7	down-regulated
FMO4	7	down-regulated
FNDC5	7	down-regulated
GAMT	7	down-regulated
GLYCTK	7	down-regulated
HGFAC	7	down-regulated
ITIH1	7	down-regulated
KLKB1	7	down-regulated
LECT2	7	down-regulated
OGDHL	7	down-regulated
PIPOX	7	down-regulated
PROC	7	down-regulated
SERPINA6	7	down-regulated
SERPINF2	7	down-regulated
SLC25A15	7	down-regulated
SPP2	7	down-regulated
TTR	7	down-regulated
WNK3	7	down-regulated
A1BG	6	down-regulated
ACSM2B	6	down-regulated
ADH1A	6	down-regulated
APOC2	6	down-regulated
APOC3	6	down-regulated
ARG1	6	down-regulated
BHMT	6	down-regulated
C8B	6	down-regulated
CLDN14	6	down-regulated
CLDN15	6	down-regulated
CNGA1	6	down-regulated
CRYL1	6	down-regulated
CUX2	6	down-regulated
CYP3A5	6	down-regulated
CYP3A7	6	down-regulated
CYP4F2	6	down-regulated
CYP7A1	6	down-regulated
DHTKD1	6	down-regulated
DPYS	6	down-regulated
EHHADH	6	down-regulated
F9	6	down-regulated
GJB1	6	down-regulated
HAGH	6	down-regulated
HFE2	6	down-regulated
HMGCS2	6	down-regulated
HPX	6	down-regulated
HSD17B8	6	down-regulated
ITIH2	6	down-regulated
KNG1	6	down-regulated
PEMT	6	down-regulated
PGLYRP2	6	down-regulated
PPP1R1A	6	down-regulated
PRAP1	6	down-regulated
RBP5	6	down-regulated
REEP6	6	down-regulated
RGN	6	down-regulated
SAA4	6	down-regulated
SERPINA4	6	down-regulated
SERPINC1	6	down-regulated
SLC17A4	6	down-regulated
SLC2A2	6	down-regulated
SORBS2	6	down-regulated
TM4SF4	6	down-regulated
TM7SF2	6	down-regulated
TTC39C	6	down-regulated
XDH	6	down-regulated
ZG16	6	down-regulated
ABAT	5	down-regulated
ABCB4	5	down-regulated
ACADSB	5	down-regulated
ACOX2	5	down-regulated
ACSM5	5	down-regulated
ADHFE1	5	down-regulated
AKR1D1	5	down-regulated
ALDOB	5	down-regulated
ANG	5	down-regulated
ANO1	5	down-regulated
ANXA10	5	down-regulated
ATP2B2	5	down-regulated
AZGP1	5	down-regulated
C6	5	down-regulated
CAT	5	down-regulated
CCL25	5	down-regulated
CFHR3	5	down-regulated
CGN	5	down-regulated
CLYBL	5	down-regulated
CPB2	5	down-regulated
CPS1	5	down-regulated
CYP2C9	5	down-regulated
CYP4F3	5	down-regulated
CYP4V2	5	down-regulated
DAO	5	down-regulated
DMGDH	5	down-regulated
DNASE1L3	5	down-regulated
ECHDC2	5	down-regulated
EPHA1	5	down-regulated
ESPN	5	down-regulated
F11	5	down-regulated
G6PC	5	down-regulated
GLS2	5	down-regulated
GOT2	5	down-regulated
GYS2	5	down-regulated
HGD	5	down-regulated
HPD	5	down-regulated
HSD17B13	5	down-regulated
IGFALS	5	down-regulated
IL6R	5	down-regulated
ITIH3	5	down-regulated
KHK	5	down-regulated
KLF15	5	down-regulated
KMO	5	down-regulated
LPA	5	down-regulated
MAT1A	5	down-regulated
MOGAT2	5	down-regulated
MUT	5	down-regulated
NR1I2	5	down-regulated
OLFM2	5	down-regulated
OSGIN1	5	down-regulated
PALMD	5	down-regulated
PANK1	5	down-regulated
PCK2	5	down-regulated
PHYH	5	down-regulated
PID1	5	down-regulated
PLA2G12B	5	down-regulated
PLG	5	down-regulated
PON1	5	down-regulated
PON3	5	down-regulated
PROZ	5	down-regulated
RBP4	5	down-regulated
SELENBP1	5	down-regulated
SERPINA10	5	down-regulated
SERPINA5	5	down-regulated
SHD	5	down-regulated
SLC16A2	5	down-regulated
SLC27A2	5	down-regulated
SLC27A3	5	down-regulated
SLCO2B1	5	down-regulated
TAT	5	down-regulated
TST	5	down-regulated
UPB1	5	down-regulated

## Sheet: Table S8
Table S8 Survival analysis for high frequency DE-mRNAs in TCGA-LIHC and GSE14520
TCGA-LIHC							GSE14520
Gene	log-rank P value	factor	HR	up95	low95		Gene	log-rank P value	facotr	HR	up95	low95
MOGAT2	0.0314887	protect	0.684532	0.96559	0.485283		ABAT	0.0027233	protect	0.542127	0.811016	0.362386
PFN2	0.00284309	risk	1.69534	2.39178	1.2017		ABCB4	0.0202466	protect	0.623464	0.93245	0.416867
SLC2A1	0.000569132	risk	1.83744	2.59459	1.30124		ACADSB	0.0453326	protect	0.663903	0.991167	0.444695
LDHA	0.000186699	risk	1.9342	2.73203	1.36937		ACOX2	1.02e-05	protect	0.401397	0.600988	0.268091
VNN2	0.0160488	risk	1.52282	2.14949	1.07886		ACSM2B	0.000365314	protect	0.482233	0.721952	0.32211
ALDOA	0.0021959	risk	1.70881	2.41384	1.20971		ACSM5	0.00888584	protect	0.58606	0.876081	0.392049
PON1	0.00111197	protect	0.562786	0.794676	0.398563		ADAM9	0.041396	risk	1.51763	2.26594	1.01645
SCPEP1	0.033556	risk	1.45002	2.04802	1.02663		ADH1A	0.00140619	protect	0.518655	0.7752	0.347012
BDH1	0.00371981	protect	0.600824	0.848365	0.425511		ADM	0.0057317	risk	1.76344	2.63369	1.18075
SORBS2	9.86757e-05	protect	0.507523	0.718054	0.358719		AFM	0.020117	protect	0.622309	0.929963	0.416435
XDH	0.0103558	protect	0.638491	0.901581	0.452173		AGXT	3.76e-05	protect	0.429093	0.642893	0.286394
ABCC1	0.00170243	risk	1.73936	2.45533	1.23217		AKR1D1	0.00286733	protect	0.54088	0.807844	0.362139
CTHRC1	0.00886494	risk	1.58147	2.23245	1.12031		ALDH5A1	0.0259766	protect	0.635349	0.949844	0.424984
TNFAIP3	0.013347	risk	1.54212	2.17626	1.09276		ALDOA	0.0257881	risk	1.57659	2.35525	1.05536
ATP1B3	1.09669e-05	risk	2.17216	3.07101	1.5364		ALDOB	0.00297599	protect	0.543685	0.812558	0.363781
ENO1	6.88369e-05	risk	2.00574	2.83491	1.41909		ANXA10	0.0278948	protect	0.63811	0.953172	0.427188
HMGCS2	0.000374313	protect	0.536347	0.757527	0.379746		ANXA2	0.0105325	risk	1.68542	2.51888	1.12774
PON3	0.0219365	protect	0.670075	0.945606	0.474828		ANXA5	0.00608512	risk	1.75354	2.62052	1.17339
CTSC	0.000873808	risk	1.78677	2.52606	1.26385		APOA1	0.0132961	protect	0.60275	0.900563	0.403422
ITIH2	0.000304002	protect	0.530476	0.749811	0.3753		APOC2	0.0103041	protect	0.592045	0.884853	0.39613
CLSTN1	0.0457231	risk	1.4168	2.0004	1.00346		APOC3	0.000513019	protect	0.488959	0.731027	0.327048
SCRN1	0.0264068	risk	1.46847	2.0757	1.03888		ARG1	0.0140495	protect	0.603723	0.901423	0.40434
ACSM2A	0.0184862	protect	0.66274	0.935368	0.469574		ATP1B3	0.00204843	risk	1.87953	2.81023	1.25706
AKR1D1	0.00984473	protect	0.638029	0.901917	0.451351		ATP2B2	0.0324526	protect	0.646853	0.966706	0.432829
CLIC1	0.00210187	risk	1.7208	2.4288	1.21918		AZGP1	0.0449951	protect	0.664949	0.994029	0.444812
MAP1LC3B	0.0245965	risk	1.4823	2.09241	1.05009		BACE2	0.0493614	risk	1.4936	2.23087	0.999992
ADH1A	0.00339025	protect	0.596261	0.841355	0.422564		BDH1	0.000611003	protect	0.49575	0.741677	0.331368
HPX	0.00616964	protect	0.621191	0.878614	0.43919		BHMT	0.00085508	protect	0.504478	0.754436	0.337335
EPDR1	0.0144117	risk	1.53299	2.16612	1.08492		BPHL	0.0188168	protect	0.619452	0.925771	0.414488
DPYS	0.00965564	protect	0.635381	0.896868	0.450132		C8B	0.00471464	protect	0.561213	0.838943	0.375425
KHK	0.041897	protect	0.701838	0.991016	0.497043		C8orf4	0.0283089	risk	1.56809	2.341	1.05037
NR1I2	0.0143273	protect	0.650771	0.91868	0.460991		CA9	0.0288565	risk	1.56024	2.33215	1.04382
DNASE1L3	1.27715e-05	protect	0.471028	0.668422	0.331927		CAT	3.2e-05	protect	0.421283	0.630023	0.281703
MMP7	0.0237665	risk	1.48447	2.0955	1.05161		CCL20	0.0479978	risk	1.49893	2.23769	1.00407
HGD	0.0160153	protect	0.654717	0.923611	0.464107		CCL25	0.00366829	protect	0.55103	0.823336	0.368785
ACSM2B	0.029613	protect	0.68328	0.963835	0.48439		CCT2	0.0471324	risk	1.5015	2.24158	1.00577
GYS2	0.000358612	protect	0.528335	0.745264	0.374549		CD24	0.0103455	risk	1.68821	2.52313	1.12957
PNMA1	0.00345215	risk	1.67092	2.35948	1.1833		CEP55	0.00147849	risk	1.91507	2.86454	1.28031
TMPRSS6	0.00458279	protect	0.60962	0.861476	0.431395		CES2	0.00114494	protect	0.514272	0.769518	0.34369
SPAG4	0.0136186	risk	1.53407	2.17402	1.0825		CFHR4	0.0108402	protect	0.595293	0.890393	0.397997
C12orf75	0.000928238	risk	1.77412	2.5114	1.25328		CHAD	0.00105282	protect	0.508465	0.759639	0.340341
ECHDC2	0.0289417	protect	0.681179	0.961123	0.482774		CKS2	0.0179061	risk	1.62059	2.42215	1.08429
PGK1	0.000801977	risk	1.80075	2.54463	1.27433		CLDN15	2.74e-05	protect	0.42091	0.630177	0.281136
DAO	0.0108233	protect	0.639475	0.902577	0.453067		CLIC1	0.000214166	risk	2.12948	3.19039	1.42135
PKM	0.000331947	risk	1.87794	2.65268	1.32947		CLSTN1	0.0316889	risk	1.55175	2.31757	1.03899
IGFBP3	0.0212035	risk	1.49577	2.11167	1.05951		CNGA1	3.17e-05	protect	0.421278	0.630015	0.2817
CYP2C9	0.00030111	protect	0.532541	0.753172	0.376541		CORO1C	0.00334695	risk	1.82102	2.72343	1.21762
SOX4	0.01669	risk	1.52538	2.15183	1.0813		CPB2	0.00568322	protect	0.56779	0.848584	0.37991
IGFALS	0.00303867	protect	0.598533	0.847322	0.422792		CRYL1	0.0121412	protect	0.5988	0.894764	0.400733
HAGH	0.017392	protect	0.66024	0.932721	0.467361		CTSC	0.0487123	risk	1.49537	2.23354	1.00115
AZGP1	0.0373987	protect	0.694215	0.979632	0.491955		CUX2	0.00094983	protect	0.510862	0.765441	0.340954
PLAUR	0.0124837	risk	1.55202	2.18923	1.10029		CXCL5	0.0284429	risk	1.567	2.33935	1.04964
GAS2L3	4.55442e-05	risk	2.05392	2.90252	1.45343		CXCR4	0.014498	risk	1.65626	2.47187	1.10977
SELENBP1	0.0374296	protect	0.695177	0.981322	0.492469		CYP27A1	0.000687192	protect	0.500696	0.749718	0.334388
IGF2BP3	0.031128	risk	1.45555	2.05708	1.02991		CYP2A6	0.000777154	protect	0.499938	0.74712	0.334535
F9	0.000668708	protect	0.551253	0.779081	0.390049		CYP2A7	0.00412548	protect	0.554664	0.828673	0.371258
ANXA10	0.000782131	protect	0.551473	0.778264	0.39077		CYP3A5	0.00341427	protect	0.548224	0.819217	0.366874
ETV5	0.00119406	risk	1.7668	2.49582	1.25072		CYP3A7	0.0356415	protect	0.651544	0.97359	0.436025
BAMBI	0.000221467	risk	1.89966	2.68739	1.34283		CYP4A11	0.000190048	protect	0.465426	0.696634	0.310955
NAP1L1	0.00489092	risk	1.64275	2.31827	1.16407		CYP4F3	0.0123917	protect	0.599653	0.896016	0.401314
ALDOB	0.00503922	protect	0.610866	0.862349	0.432722		CYP7A1	0.000143331	protect	0.456347	0.682631	0.305074
UPB1	0.00012481	protect	0.50874	0.718783	0.360076		DAB2	0.00401972	risk	1.80076	2.69249	1.20436
SLC10A1	0.00250289	protect	0.589329	0.831672	0.417602		DAO	0.00498508	protect	0.562786	0.841248	0.376498
RHOQ	0.000132423	risk	1.95873	2.76894	1.38559		DDIT3	0.0135284	risk	1.66066	2.47963	1.11218
NPEPPS	0.00802341	risk	1.59082	2.24685	1.12633		DDIT4	0.00926093	risk	1.70939	2.55194	1.14501
SPP1	5.3956e-05	risk	2.02581	2.86385	1.43301		DHRS1	7.52e-07	protect	0.359996	0.540005	0.239993
PGLYRP2	0.00719217	protect	0.624775	0.882511	0.44231		DHTKD1	0.00322646	protect	0.547885	0.819434	0.366324
CKS2	0.00733458	risk	1.59901	2.25861	1.13204		DNASE1L3	0.00144212	protect	0.523116	0.783279	0.349365
FMO4	0.0422409	protect	0.700584	0.988531	0.496513		DPYS	0.013842	protect	0.604267	0.902792	0.404455
STK39	0.000179165	risk	1.91195	2.70734	1.35024		DUSP5	0.00809431	risk	1.72124	2.57143	1.15215
ANXA2	0.0238277	risk	1.48239	2.09345	1.0497		DUSP6	0.0054468	risk	1.76694	2.64093	1.1822
ZG16	0.0459011	protect	0.705938	0.996722	0.499988		ECHDC2	1.52e-05	protect	0.410538	0.615075	0.274018
HILPDA	3.12313e-09	risk	2.81198	3.98839	1.98255		EGLN3	0.00755995	risk	1.72804	2.58175	1.15662
CA9	0.000230099	risk	1.90504	2.69328	1.34749		EHHADH	4.88e-05	protect	0.434162	0.65027	0.289875
GPLD1	0.00686866	protect	0.623477	0.880284	0.441588		ENO1	0.00922114	risk	1.70555	2.54761	1.14182
NPL	0.0354723	risk	1.444	2.03847	1.02289		EPHA1	0.0105323	protect	0.591733	0.88376	0.396202
HGFAC	0.0113982	protect	0.64102	0.904733	0.454175		EPHX1	6.99e-05	protect	0.443469	0.664664	0.295885
SERPINA6	0.0485884	protect	0.708792	1.00116	0.501804		ETNK2	3.52e-05	protect	0.423407	0.63313	0.283154
RGN	0.0111084	protect	0.641027	0.90511	0.453995		ETV5	0.0153065	risk	1.64283	2.45414	1.09973
TSPAN13	0.00663999	risk	1.60644	2.27058	1.13657		F11	0.00132429	protect	0.518398	0.775544	0.346514
AFM	0.00104041	protect	0.563644	0.796272	0.398977		F12	8.54e-06	protect	0.400883	0.601042	0.267381
ANLN	0.000112404	risk	1.95768	2.77151	1.38283		F13B	0.00240654	protect	0.538456	0.805654	0.359875
MARCKSL1	0.000286589	risk	1.9079	2.69212	1.35212		FAM60A	0.0323552	risk	1.54675	2.31161	1.03497
ADM	0.0136412	risk	1.54482	2.17947	1.09498		FBP1	0.00100812	protect	0.506994	0.757478	0.33934
CPB2	0.00196339	protect	0.583459	0.824225	0.413023		FETUB	0.000967809	protect	0.509467	0.762504	0.340399
LPA	0.0314952	protect	0.685764	0.967832	0.485903		FMO4	2.14e-05	protect	0.419097	0.628366	0.279522
ITGAV	0.00267703	risk	1.68298	2.37803	1.19108		FTCD	0.0151926	protect	0.608745	0.909372	0.407501
CFHR4	2.62186e-05	protect	0.480266	0.679874	0.339262		G6PC	0.0050268	protect	0.564621	0.844715	0.377402
CGNL1	0.00157785	protect	0.578052	0.817776	0.408602		G6PD	0.0221323	risk	1.59808	2.38633	1.07021
PFKFB4	5.43871e-05	risk	2.03172	2.87237	1.4371		GAMT	0.0411466	protect	0.659492	0.985262	0.441436
CCT2	0.0026816	risk	1.68678	2.38664	1.19215		GCNT3	0.0173941	risk	1.62461	2.42826	1.08693
CFHR3	5.91249e-05	protect	0.492911	0.69684	0.348662		GDF15	0.0122692	risk	1.672	2.49678	1.11968
PROZ	0.0125006	protect	0.644154	0.908824	0.456562		GJB1	0.00177948	protect	0.525964	0.785922	0.351992
CPS1	0.000494835	protect	0.541597	0.764826	0.383521		GLS2	0.0372171	protect	0.653047	0.975159	0.437334
BHMT	0.0426519	protect	0.702765	0.992305	0.497708		GNMT	5.02e-05	protect	0.432437	0.646994	0.289031
HN1	3.99825e-07	risk	2.46885	3.48999	1.74648		GOLM1	0.000870297	risk	1.98647	2.96826	1.32942
SLC27A5	0.0424143	protect	0.701617	0.990301	0.497088		GOT2	0.00105005	protect	0.510083	0.762639	0.341164
DHRS1	0.000611439	protect	0.5483	0.774538	0.388145		GPLD1	0.00051179	protect	0.488801	0.730796	0.32694
DAB2	0.0103947	risk	1.57011	2.21546	1.11275		HAAO	0.0124895	protect	0.600155	0.896753	0.401656
APOA1	0.0213266	protect	0.668469	0.944152	0.473283		HAGH	0.000101343	protect	0.451294	0.676045	0.301262
EHHADH	0.0152435	protect	0.652902	0.92132	0.462685		HGD	0.000206326	protect	0.468896	0.702533	0.312958
RBP5	0.0218149	protect	0.666326	0.93976	0.472451		HIF1A	0.00116226	risk	1.94265	2.90677	1.29831
SERPINF2	0.00833519	protect	0.629453	0.888607	0.445879		HK2	0.00966603	risk	1.69568	2.5345	1.13447
PLBD1	0.0119794	risk	1.55539	2.1952	1.10206		HMGCS2	9.66e-05	protect	0.447918	0.670321	0.299305
LHFPL2	0.00107762	risk	1.79466	2.53103	1.27252		HMOX1	0.044182	risk	1.50859	2.25228	1.01047
COLEC12	0.00623602	risk	1.61166	2.27472	1.14188		HN1	0.036368	risk	1.53218	2.28945	1.0254
ITIH1	0.00549335	protect	0.612546	0.864139	0.434205		HPD	0.000474464	protect	0.489171	0.732071	0.326864
DMGDH	0.000440934	protect	0.536356	0.756892	0.380077		HRG	0.00348202	protect	0.548842	0.820125	0.367295
LGALS1	0.0110474	risk	1.56456	2.20756	1.10885		HSD17B8	0.00162379	protect	0.526234	0.787823	0.351503
ENO2	0.000897864	risk	1.79288	2.53196	1.26954		IER3	4.66e-05	risk	2.32111	3.47307	1.55124
ALDH5A1	0.00480162	protect	0.610397	0.861129	0.43267		IGF2BP3	0.020099	risk	1.60404	2.39899	1.07251
ADAM9	0.000363408	risk	1.87031	2.64323	1.32341		IGFBP3	0.000491848	risk	2.06753	3.08706	1.38471
LPCAT1	1.86987e-07	risk	2.49182	3.52885	1.75954		IL6R	0.0260081	protect	0.634503	0.94787	0.424736
CCL25	0.0190249	protect	0.664664	0.939388	0.470284		ITIH1	0.0328164	protect	0.646431	0.965416	0.432843
FTCD	0.00945208	protect	0.633004	0.893236	0.448587		JUN	0.0441027	risk	1.50938	2.25347	1.01099
CSTB	0.00644639	risk	1.61227	2.27559	1.14231		KLF4	0.00169754	risk	1.91245	2.85596	1.28064
MAFF	0.0170982	risk	1.52077	2.14583	1.07778		KLKB1	0.00608327	protect	0.570118	0.851998	0.381497
HAAO	0.023189	protect	0.671994	0.94863	0.47603		KNG1	1.5e-05	protect	0.407749	0.61025	0.272444
PPT1	0.00157938	risk	1.74534	2.46388	1.23635		LAMB1	0.00318267	risk	1.8261	2.7312	1.22094
EGLN3	0.000333388	risk	1.86486	2.63899	1.31782		LDHA	0.00525751	risk	1.76873	2.64365	1.18337
CYP4V2	0.0124724	protect	0.646959	0.914292	0.457792		LECT2	0.00946758	protect	0.588632	0.87985	0.393804
G6PD	0.000226526	risk	1.90988	2.70027	1.35084		LHFPL2	0.00215598	risk	1.87023	2.79877	1.24974
RNASE1	0.0165334	protect	1.52831	2.15539	1.08367		LOX	0.00265886	risk	1.85099	2.76671	1.23835
CEP55	0.000147446	risk	1.93783	2.74064	1.37019		LPCAT1	0.0110139	risk	1.68137	2.51272	1.12508
MAPRE1	0.0199385	risk	1.5058	2.12453	1.06727		LRP12	0.00451415	risk	1.79671	2.68249	1.20342
GCNT3	0.0210289	risk	1.49892	2.11537	1.06211		MAFF	0.00361089	risk	1.82257	2.72159	1.22052
GDF15	0.0319986	risk	1.45668	2.0552	1.03247		MAPRE1	0.00367683	risk	1.81026	2.70699	1.21058
S100A11	0.0483154	risk	1.41314	1.99334	1.00183		MARCKS	5.75e-06	risk	2.55191	3.82338	1.70326
OGFRL1	0.000373292	risk	1.88098	2.65464	1.33279		MARCKSL1	0.000800857	risk	1.98981	2.97597	1.33044
C6	0.0422766	protect	0.701703	0.991316	0.496701		MASP2	0.00021665	protect	0.466033	0.6968	0.311692
CYP27A1	0.00774163	protect	0.62552	0.882323	0.443461		MAT1A	0.0306785	protect	0.643855	0.962311	0.430786
PFKFB3	0.0131657	risk	1.54574	2.18142	1.0953		MLXIPL	0.0153444	protect	0.609054	0.909826	0.407711
SERPINC1	0.0306668	protect	0.686161	0.96809	0.486336		MMD	0.010511	risk	1.6863	2.52022	1.12832
KDELC2	0.000404911	risk	1.86138	2.63036	1.3172		MMP12	0.000173631	risk	2.16812	3.24243	1.44976
VCAN	0.0448556	risk	1.42128	2.00488	1.00756		MMP9	0.0449398	risk	1.50521	2.24848	1.00765
CYP3A5	0.00100786	protect	0.561904	0.793448	0.397929		MUT	0.00108645	protect	0.51124	0.764334	0.341954
B3GNT5	0.0137696	risk	1.54342	2.17748	1.09399		MYLIP	0.00678275	risk	1.74124	2.60181	1.16531
LAMB1	0.0107526	risk	1.56548	2.2096	1.10913		NAP1L1	0.00508206	risk	1.77021	2.64833	1.18325
ABAT	0.00315329	protect	0.594866	0.839406	0.421567		NDRG1	0.00449953	risk	1.78151	2.66564	1.19062
SLC38A3	0.0396418	protect	0.698765	0.986323	0.495043		NDUFA4L2	7.85e-06	risk	2.51959	3.77359	1.6823
SLC6A1	0.000836989	protect	0.556083	0.785352	0.393744		NEDD9	3.93e-05	risk	2.33854	3.49979	1.5626
CXCL5	0.0211826	risk	1.49072	2.1078	1.0543		NR1I2	0.0219246	protect	0.625316	0.93376	0.418759
KLF15	0.0473866	risk	0.70353	0.992207	0.498842		NR1I3	3.88e-05	protect	0.427636	0.639985	0.285745
LOX	0.014324	risk	1.53834	2.17087	1.09011		NTS	1.92e-06	risk	2.67836	4.01306	1.78757
RGS2	0.0309895	risk	1.45763	2.05797	1.03242		OGDHL	0.0042575	protect	0.558603	0.835927	0.373283
S100A9	0.0348932	risk	1.44745	2.04206	1.02598		OSGIN1	0.0131564	protect	0.603348	0.902176	0.403501
PLOD2	0.000534717	risk	1.83271	2.59067	1.29651		PCK2	0.000144291	protect	0.458696	0.686823	0.306342
ANO1	0.0047553	protect	0.608855	0.859221	0.431442		PEMT	0.0146307	protect	0.608191	0.909266	0.406807
CYP7A1	0.0167644	protect	0.656171	0.925648	0.465145		PFKFB3	0.000894802	risk	1.98485	2.96581	1.32836
DGAT2	0.0456102	protect	0.705668	0.996346	0.499794		PHYH	0.0148873	protect	0.608556	0.909801	0.407057
NDRG1	0.00761374	risk	1.59538	2.2534	1.12951		PID1	0.000130805	protect	0.4522	0.675911	0.302532
ADHFE1	0.0124673	protect	0.644078	0.908388	0.456674		PIPOX	3.91e-06	protect	0.385745	0.578214	0.257343
MARCKS	0.018204	risk	1.51819	2.14128	1.07642		PKM	3.24e-05	risk	2.3431	3.51114	1.56363
SLC22A1	9.89184e-05	protect	0.502893	0.71027	0.356063		PLG	0.0171759	protect	0.614185	0.917372	0.4112
DFNA5	0.0010572	risk	1.79263	2.52886	1.27074		PLOD2	7.59e-06	risk	2.51983	3.77397	1.68246
FAM60A	0.0184716	risk	1.50167	2.12227	1.06255		PNMA1	0.00176655	risk	1.90288	2.84342	1.27345
APOC3	0.00353796	protect	0.601122	0.849696	0.425267		PON1	0.017121	protect	0.614787	0.918931	0.411308
F13B	0.0160628	protect	0.655484	0.925248	0.464372		PON3	0.0272028	protect	0.636883	0.951369	0.426354
SLC38A1	0.0029744	risk	1.66726	2.36213	1.17681		PROZ	0.00884395	protect	0.584703	0.87342	0.391425
CNGA1	0.0275635	protect	0.681224	0.96189	0.482452		RBP4	0.00279151	protect	0.541719	0.809675	0.362441
HSD17B13	0.000768867	protect	0.554405	0.783452	0.392322		RDH16	0.00267454	protect	0.539973	0.807115	0.36125
TMSB10	0.00604558	risk	1.62271	2.28971	1.15001		RGN	0.00429557	protect	0.557576	0.833615	0.372943
ANXA5	0.000122367	risk	1.9427	2.75207	1.37136		RGS2	1.44e-05	risk	2.45684	3.67716	1.64151
SPP2	0.000750054	protect	0.554878	0.784604	0.392414		S100A6	0.0211522	risk	1.60075	2.39195	1.07126
GNMT	0.015229	protect	0.653946	0.923104	0.463269		S100A9	0.0355808	risk	1.53645	2.29441	1.02889
HRG	0.000276193	protect	0.525925	0.742661	0.37244		SCD	0.00436969	risk	1.80121	2.68929	1.2064
RDH16	0.00930646	protect	0.634071	0.895043	0.449193		SCRN1	0.00406804	risk	1.80386	2.69502	1.20739
ITGA2	0.0136917	risk	1.53778	2.17301	1.08825		SELENBP1	0.0395225	protect	0.656988	0.981584	0.439732
BCAT1	0.00068265	risk	1.82977	2.58166	1.29686		SERPINA10	0.000286603	protect	0.47	0.702047	0.314652
GOT2	0.000276608	protect	0.52711	0.744697	0.373098		SERPINA6	0.0067946	protect	0.575619	0.860793	0.384921
IER3	0.00259121	risk	1.69712	2.39594	1.20213		SERPINC1	0.000452542	protect	0.485752	0.726333	0.324858
MMD	0.000477075	risk	1.84517	2.60704	1.30594		SERPINE1	0.00025534	risk	2.12702	3.17969	1.42285
KNG1	0.0021586	protect	0.583437	0.823786	0.413212		SLC10A1	2.62e-05	protect	0.422413	0.633183	0.281803
SLC2A2	0.00079308	protect	0.558868	0.790678	0.39502		SLC16A2	0.00863275	protect	0.584857	0.874317	0.391228
A1BG	0.00252692	protect	0.586918	0.828051	0.416004		SLC17A4	0.00149174	protect	0.518506	0.774404	0.347168
HK2	0.0078892	risk	1.59802	2.25457	1.13267		SLC1A5	0.0017864	risk	1.89657	2.83626	1.26822
SERPINA4	0.00517685	protect	0.610457	0.861213	0.432713		SLC22A1	0.0296063	protect	0.641148	0.957641	0.429254
CYP4A11	0.0216859	protect	0.670554	0.946276	0.475171		SLC22A7	0.000325357	protect	0.477643	0.714472	0.319317
CHAD	0.00147352	protect	0.574472	0.812257	0.406297		SLC25A15	7.06e-05	protect	0.438986	0.656566	0.293511
C8B	0.00129828	protect	0.572382	0.810588	0.404177		SLC27A2	0.00423005	protect	0.5556	0.830049	0.371896
MYLIP	0.0234189	risk	1.49202	2.1045	1.05779		SLC27A5	1.15e-05	protect	0.403305	0.603769	0.269399
FMNL2	0.0173254	risk	1.51722	2.14238	1.07449		SLC2A2	3.94e-05	protect	0.427866	0.640321	0.285902
ASAH1	0.0234137	risk	1.49052	2.10279	1.05652		SLC38A1	0.00426171	risk	1.79367	2.68167	1.19972
SLC25A15	0.000660758	protect	0.55069	0.778301	0.389643		SLC38A3	0.00412167	protect	0.556318	0.831773	0.372084
HIF1A	0.00283154	risk	1.69802	2.39508	1.20383		SLC6A1	0.000175523	protect	0.463219	0.693415	0.309442
SLC22A7	0.00305457	protect	0.596345	0.84308	0.42182		SLCO2B1	0.000117048	protect	0.449655	0.672182	0.300796
CAT	0.017326	protect	0.657127	0.92683	0.465906		SORBS2	5.69e-05	protect	0.435075	0.650849	0.290836
MMP12	0.0474121	risk	1.41369	1.99595	1.00129		SOX4	2.81e-06	risk	2.62286	3.93297	1.74915
PFKP	0.000801727	risk	1.80949	2.55359	1.28222		SPAG4	0.0379755	risk	1.52512	2.27871	1.02075
MMP9	0.00752125	risk	1.60255	2.26101	1.13585		SPP1	0.00363261	risk	1.8112	2.70842	1.2112
LECT2	0.0134851	protect	0.647579	0.913887	0.458874		SPP2	2.51e-05	protect	0.419428	0.628017	0.28012
SERPINE2	0.0375807	risk	1.44204	2.03398	1.02237		STC1	0.00129292	risk	1.94257	2.9016	1.30052
SERPINA10	0.00326066	protect	0.595816	0.84103	0.422097		TAT	0.00519429	protect	0.564223	0.843354	0.377478
MMP1	0.000728954	risk	1.8106	2.55738	1.28189		TFR2	0.0493745	protect	0.669551	1.00005	0.448275
PIPOX	0.0357908	protect	0.691979	0.976508	0.490354		TM4SF1	0.0183438	risk	1.61786	2.41799	1.0825
SLC1A5	0.000331275	risk	1.88642	2.66352	1.33605		TMPRSS6	0.0239169	protect	0.630671	0.942239	0.422128
G6PC	0.000297566	protect	0.530634	0.75003	0.375415		TMSB10	0.00789099	risk	1.71984	2.57134	1.15032
TAT	0.00130935	protect	0.568779	0.803404	0.402674		TMSB4X	0.00770031	risk	1.73025	2.58346	1.15882
TM4SF1	0.00756676	risk	1.59302	2.25001	1.12787		TNFRSF21	0.00898766	risk	1.70415	2.5474	1.14003
CORO1C	0.00026139	risk	1.90721	2.69331	1.35055		TSPAN13	0.0201528	risk	1.60625	2.40031	1.07487
PRNP	0.0106542	risk	1.56136	2.20462	1.10579		TTR	1.92e-06	protect	0.37005	0.553874	0.247235
CYP4F2	0.0132167	protect	0.649302	0.917543	0.459481		UPB1	0.000512834	protect	0.490801	0.734451	0.327981
							VNN2	0.016408	risk	1.63649	2.44311	1.09619
							ZG16	0.0031399	protect	0.543795	0.812134	0.364119

## Sheet: Table S9
Table S9 Biological Processes and pathway functional enrichment analysis for high frequency DE-mRNAs
CateGO-BPry	CategoryID	GO	Description	LogP	Enrichment	Z-score	#TotalGeneInLibrary	#GeneInGO	#GeneInHitList	#GeneInGOAndHitList	%InGO	STDV %InGO	GeneID	Hits	Log(q-value)	GeneList
Canonical	11	M3468	NABA ECM REGULATORS	-20	8.8	15	24156	238	370	32	8.6	1.5	462|866|1075|1476|1992|2155|2158|2161|2165|3273|3697|3698|3699|3827|4015|4018|4312|4316|4318|4321|5054|5104|5267|5270|5272|5340|5345|5352|8754|10747|51156|112399	SERPINC1|SERPINA6|CTSC|CSTB|SERPINB1|F7|F9|F12|F13B|HRG|ITIH1|ITIH2|ITIH3|KNG1|LOX|LPA|MMP1|MMP7|MMP9|MMP12|SERPINE1|SERPINA5|SERPINA4|SERPINE2|SERPINB9|PLG|SERPINF2|PLOD2|ADAM9|MASP2|SERPINA10|EGLN3	-17	Input ID
Canonical	11	M255	PID HIF1 TFPATHWAY	-19	19	18	24156	66	370	19	5.1	1.1	123|133|226|768|2023|2353|3091|3099|3162|3725|3939|5054|5209|5230|5315|6513|7852|10397|112399	PLIN2|ADM|ALDOA|CA9|ENO1|FOS|HIF1A|HK2|HMOX1|JUN|LDHA|SERPINE1|PFKFB3|PGK1|PKM|SLC2A1|CXCR4|NDRG1|EGLN3	-15	Input ID
Canonical	11	M5885	NABA MATRISOME ASSOCIATED	-18	4.4	12	24156	753	370	51	14	1.8	302|308|462|714|866|1075|1476|1839|1992|2155|2158|2161|2165|3083|3263|3273|3697|3698|3699|3827|3956|4015|4018|4312|4316|4318|4321|5054|5104|5267|5270|5272|5340|5345|5352|6275|6277|6279|6280|6282|6364|6370|6372|6374|8754|9518|10747|11199|51156|81035|112399	ANXA2|ANXA5|SERPINC1|C1QC|SERPINA6|CTSC|CSTB|HBEGF|SERPINB1|F7|F9|F12|F13B|HGFAC|HPX|HRG|ITIH1|ITIH2|ITIH3|KNG1|LGALS1|LOX|LPA|MMP1|MMP7|MMP9|MMP12|SERPINE1|SERPINA5|SERPINA4|SERPINE2|SERPINB9|PLG|SERPINF2|PLOD2|S100A4|S100A6|S100A8|S100A9|S100A11|CCL20|CCL25|CXCL6|CXCL5|ADAM9|GDF15|MASP2|ANXA10|SERPINA10|COLEC12|EGLN3	-15	Input ID
Canonical	11	M145	PID P53 DOWNSTREAM PATHWAY	-6.7	6.2	7.6	24156	137	370	13	3.5	0.96	467|597|665|1462|1847|3486|3725|5054|6696|9518|10397|22943|54541	ATF3|BCL2A1|BNIP3L|VCAN|DUSP5|IGFBP3|JUN|SERPINE1|SPP1|GDF15|NDRG1|DKK1|DDIT4	-4.8	Input ID
Canonical	11	M106	PID HNF3B PATHWAY	-6.4	12	8.9	24156	45	370	8	2.2	0.76	229|335|622|2538|5313|6514|6898|7276	ALDOB|APOA1|BDH1|G6PC|PKLR|SLC2A2|TAT|TTR	-4.5	Input ID
Canonical	11	M167	PID AP1 PATHWAY	-5.9	8.4	7.7	24156	70	370	9	2.4	0.8	467|2353|2355|3091|3491|3725|4312|4318|4922	ATF3|FOS|FOSL2|HIF1A|CCN1|JUN|MMP1|MMP9|NTS	-4.1	Input ID
Canonical	11	M174	PID UPA UPAR PATHWAY	-5.5	11	8	24156	42	370	7	1.9	0.71	2822|3685|4318|4321|5054|5329|5340	GPLD1|ITGAV|MMP9|MMP12|SERPINE1|PLAUR|PLG	-3.7	Input ID
Canonical	11	M63	PID AVB3 OPN PATHWAY	-5.2	13	8.1	24156	31	370	6	1.6	0.66	960|2353|3685|3725|4318|6696	CD44|FOS|ITGAV|JUN|MMP9|SPP1	-3.4	Input ID
Canonical	11	M65	PID FRA PATHWAY	-4.7	11	7.3	24156	37	370	6	1.6	0.66	2355|3162|3725|4312|4318|5329	FOSL2|HMOX1|JUN|MMP1|MMP9|PLAUR	-3	Input ID
Canonical	11	M264	PID TOLL ENDOGENOUS PATHWAY	-4.5	13	7.5	24156	25	370	5	1.4	0.6	1462|6279|6280|7097|23643	VCAN|S100A8|S100A9|TLR2|LY96	-2.8	Input ID
Canonical	11	M169	PID INTEGRIN2 PATHWAY	-4.1	11	6.9	24156	29	370	5	1.4	0.6	3383|3491|3827|5329|5624	ICAM1|CCN1|KNG1|PLAUR|PROC	-2.5	Input ID
Canonical	11	M166	PID ATF2 PATHWAY	-3.5	6.6	5.4	24156	59	370	6	1.6	0.66	383|467|1649|1847|2353|3725	ARG1|ATF3|DDIT3|DUSP5|FOS|JUN	-2	Input ID
Canonical	11	M159	PID AMB2 NEUTROPHILS PATHWAY	-3.4	8	5.6	24156	41	370	5	1.4	0.6	3383|4018|4318|5329|5340	ICAM1|LPA|MMP9|PLAUR|PLG	-1.9	Input ID
Canonical	11	M53	PID INTEGRIN3 PATHWAY	-3.3	7.6	5.4	24156	43	370	5	1.4	0.6	3491|3685|3912|5329|6696	CCN1|ITGAV|LAMB1|PLAUR|SPP1	-1.8	Input ID
Canonical	11	M223	PID BETA CATENIN NUC PATHWAY	-2.8	4.9	4.4	24156	80	370	6	1.6	0.66	1462|3491|3725|4318|9314|22943	VCAN|CCN1|JUN|MMP9|KLF4|DKK1	-1.4	Input ID
Canonical	11	M276	PID FGF PATHWAY	-2.8	5.9	4.6	24156	55	370	5	1.4	0.6	2353|3725|4318|5329|6696	FOS|JUN|MMP9|PLAUR|SPP1	-1.4	Input ID
Canonical	11	M115	PID REG GR PATHWAY	-2.8	4.8	4.3	24156	82	370	6	1.6	0.66	2353|3383|3725|4312|5106|9970	FOS|ICAM1|JUN|MMP1|PCK2|NR1I3	-1.4	Input ID
Canonical	11	M44	PID HIF2PATHWAY	-2.8	7.7	4.9	24156	34	370	4	1.1	0.54	5054|5230|6513|112399	SERPINE1|PGK1|SLC2A1|EGLN3	-1.4	Input ID
Canonical	11	M212	PID INTEGRIN5 PATHWAY	-2.7	12	5.4	24156	17	370	3	0.81	0.47	3491|3685|5329	CCN1|ITGAV|PLAUR	-1.3	Input ID
Canonical	11	M254	PID MYC REPRESS PATHWAY	-2.6	5.2	4.1	24156	63	370	5	1.4	0.6	1649|3158|3956|10397|22943	DDIT3|HMGCS2|LGALS1|NDRG1|DKK1	-1.2	Input ID
Canonical	11	M18	PID INTEGRIN1 PATHWAY	-2.5	4.9	4	24156	66	370	5	1.4	0.6	3673|3685|3912|5329|6696	ITGA2|ITGAV|LAMB1|PLAUR|SPP1	-1.1	Input ID
Canonical	11	M206	PID PDGFRA PATHWAY	-2.4	8.9	4.6	24156	22	370	3	0.81	0.47	2353|3685|3725	FOS|ITGAV|JUN	-1	Input ID
Canonical	11	M70	PID PS1 PATHWAY	-2.3	5.7	4	24156	46	370	4	1.1	0.54	2353|3725|4851|22943	FOS|JUN|NOTCH1|DKK1	-0.97	Input ID
Canonical	11	M5883	NABA SECRETED FACTORS	-2.1	2.3	3	24156	344	370	12	3.2	0.92	1839|3083|6275|6277|6279|6280|6282|6364|6370|6372|6374|9518	HBEGF|HGFAC|S100A4|S100A6|S100A8|S100A9|S100A11|CCL20|CCL25|CXCL6|CXCL5|GDF15	-0.87	Input ID
Canonical	11	M66	PID MYC ACTIV PATHWAY	-2.1	4.1	3.5	24156	79	370	5	1.4	0.6	586|2023|3939|4318|6513	BCAT1|ENO1|LDHA|MMP9|SLC2A1	-0.86	Input ID
Canonical	11	M7871	ST GRANULE CELL SURVIVAL PATHWAY	-2.1	7.3	4.1	24156	27	370	3	0.81	0.47	427|2353|3725	ASAH1|FOS|JUN	-0.83	Input ID
GO-BP	19	GO:0032787	monocarboxylic acid metabolic process	-36	6.8	19	24156	651	370	68	18	2	18|36|124|189|226|229|241|335|344|345|1462|1548|1549|1551|1559|1577|1579|1581|1593|1962|2023|2026|2203|2806|3029|3091|3099|3939|4051|4594|5066|5106|5209|5210|5214|5230|5264|5313|5315|5444|5446|6319|6718|7915|7923|8309|8529|8564|8824|8875|9104|10841|10998|11000|11001|23498|51084|51085|54541|54988|55268|55526|55753|59342|84649|123876|285440|348158	ABAT|ACADSB|ADH1A|AGXT|ALDOA|ALDOB|ALOX5AP|APOA1|APOC2|APOC3|VCAN|CYP2A6|CYP2A7|CYP3A7|CYP2C9|CYP3A5|CYP4A11|CYP7A1|CYP27A1|EHHADH|ENO1|ENO2|FBP1|GOT2|HAGH|HIF1A|HK2|LDHA|CYP4F3|MMUT|PAM|PCK2|PFKFB3|PFKFB4|PFKP|PGK1|PHYH|PKLR|PKM|PON1|PON3|SCD|AKR1D1|ALDH5A1|HSD17B8|ACOX2|CYP4F2|KMO|CES2|VNN2|RGN|FTCD|SLC27A5|SLC27A3|SLC27A2|HAAO|CRYL1|MLXIPL|DDIT4|ACSM5|ECHDC2|DHTKD1|OGDHL|SCPEP1|DGAT2|ACSM2A|CY…	-32	Input ID
GO-BP	19	GO:0044282	small molecule catabolic process	-31	7.8	18	24156	445	370	53	14	1.8	18|36|189|226|229|383|586|622|960|1579|1581|1593|1610|1807|1962|2023|2026|2806|3029|3081|3099|3242|3795|4051|4143|4594|5106|5214|5230|5264|5313|5315|5444|5446|6718|6898|7263|7915|8309|8529|8564|10841|11001|23498|23670|27165|51084|51268|51733|55268|80896|132158|137872	ABAT|ACADSB|AGXT|ALDOA|ALDOB|ARG1|BCAT1|BDH1|CD44|CYP4A11|CYP7A1|CYP27A1|DAO|DPYS|EHHADH|ENO1|ENO2|GOT2|HAGH|HGD|HK2|HPD|KHK|CYP4F3|MAT1A|MMUT|PCK2|PFKP|PGK1|PHYH|PKLR|PKM|PON1|PON3|AKR1D1|TAT|TST|ALDH5A1|ACOX2|CYP4F2|KMO|FTCD|SLC27A2|HAAO|CEMIP2|GLS2|CRYL1|PIPOX|UPB1|ECHDC2|NPL|GLYCTK|ADHFE1	-27	Input ID
GO-BP	19	GO:0046394	carboxylic acid biosynthetic process	-26	6.9	16	24156	462	370	49	13	1.8	18|189|226|229|241|335|344|345|586|635|1373|1462|1559|1579|1581|1593|2023|2026|2203|2593|2806|3091|3099|3939|5209|5210|5214|5230|5313|5315|5352|6319|6718|7923|8309|8564|9104|10998|11001|23498|27165|51085|51733|54541|54988|55526|55753|123876|348158	ABAT|AGXT|ALDOA|ALDOB|ALOX5AP|APOA1|APOC2|APOC3|BCAT1|BHMT|CPS1|VCAN|CYP2C9|CYP4A11|CYP7A1|CYP27A1|ENO1|ENO2|FBP1|GAMT|GOT2|HIF1A|HK2|LDHA|PFKFB3|PFKFB4|PFKP|PGK1|PKLR|PKM|PLOD2|SCD|AKR1D1|HSD17B8|ACOX2|KMO|RGN|SLC27A5|SLC27A2|HAAO|GLS2|MLXIPL|UPB1|DDIT4|ACSM5|DHTKD1|OGDHL|ACSM2A|ACSM2B	-22	Input ID
GO-BP	19	GO:0016053	organic acid biosynthetic process	-26	6.9	16	24156	463	370	49	13	1.8	18|189|226|229|241|335|344|345|586|635|1373|1462|1559|1579|1581|1593|2023|2026|2203|2593|2806|3091|3099|3939|5209|5210|5214|5230|5313|5315|5352|6319|6718|7923|8309|8564|9104|10998|11001|23498|27165|51085|51733|54541|54988|55526|55753|123876|348158	ABAT|AGXT|ALDOA|ALDOB|ALOX5AP|APOA1|APOC2|APOC3|BCAT1|BHMT|CPS1|VCAN|CYP2C9|CYP4A11|CYP7A1|CYP27A1|ENO1|ENO2|FBP1|GAMT|GOT2|HIF1A|HK2|LDHA|PFKFB3|PFKFB4|PFKP|PGK1|PKLR|PKM|PLOD2|SCD|AKR1D1|HSD17B8|ACOX2|KMO|RGN|SLC27A5|SLC27A2|HAAO|GLS2|MLXIPL|UPB1|DDIT4|ACSM5|DHTKD1|OGDHL|ACSM2A|ACSM2B	-22	Input ID
GO-BP	19	GO:0051186	cofactor metabolic process	-25	5.8	15	24156	609	370	54	15	1.8	226|229|635|847|2023|2026|2203|2539|2806|3029|3091|3099|3158|3162|3263|3939|4143|4363|4594|5209|5210|5214|5230|5264|5313|5315|5538|6319|6513|6515|6898|7086|7915|7923|8529|8564|8875|9104|10400|10841|23498|27232|51085|51268|53354|54541|54988|55526|55753|84649|123876|137872|171425|348158	ALDOA|ALDOB|BHMT|CAT|ENO1|ENO2|FBP1|G6PD|GOT2|HAGH|HIF1A|HK2|HMGCS2|HMOX1|HPX|LDHA|MAT1A|ABCC1|MMUT|PFKFB3|PFKFB4|PFKP|PGK1|PHYH|PKLR|PKM|PPT1|SCD|SLC2A1|SLC2A3|TAT|TKT|ALDH5A1|HSD17B8|CYP4F2|KMO|VNN2|RGN|PEMT|FTCD|HAAO|GNMT|MLXIPL|PIPOX|PANK1|DDIT4|ACSM5|DHTKD1|OGDHL|DGAT2|ACSM2A|ADHFE1|CLYBL|ACSM2B	-21	Input ID
GO-BP	19	GO:0072330	monocarboxylic acid biosynthetic process	-23	7.7	15	24156	341	370	40	11	1.6	18|189|226|229|241|335|344|345|1462|1559|1579|1581|1593|2023|2026|2203|3091|3099|3939|5209|5210|5214|5230|5313|5315|6319|6718|7923|8309|8564|9104|10998|11001|51085|54541|54988|55526|55753|123876|348158	ABAT|AGXT|ALDOA|ALDOB|ALOX5AP|APOA1|APOC2|APOC3|VCAN|CYP2C9|CYP4A11|CYP7A1|CYP27A1|ENO1|ENO2|FBP1|HIF1A|HK2|LDHA|PFKFB3|PFKFB4|PFKP|PGK1|PKLR|PKM|SCD|AKR1D1|HSD17B8|ACOX2|KMO|RGN|SLC27A5|SLC27A2|MLXIPL|DDIT4|ACSM5|DHTKD1|OGDHL|ACSM2A|ACSM2B	-19	Input ID
GO-BP	19	GO:0046395	carboxylic acid catabolic process	-22	8.6	16	24156	274	370	36	9.7	1.5	18|36|189|383|586|960|1579|1610|1962|2806|3081|3242|4051|4143|4594|5106|5264|5444|5446|6718|6898|7263|7915|8309|8529|8564|10841|11001|23498|23670|27165|51084|51268|55268|80896|137872	ABAT|ACADSB|AGXT|ARG1|BCAT1|CD44|CYP4A11|DAO|EHHADH|GOT2|HGD|HPD|CYP4F3|MAT1A|MMUT|PCK2|PHYH|PON1|PON3|AKR1D1|TAT|TST|ALDH5A1|ACOX2|CYP4F2|KMO|FTCD|SLC27A2|HAAO|CEMIP2|GLS2|CRYL1|PIPOX|ECHDC2|NPL|ADHFE1	-19	Input ID
GO-BP	19	GO:0016054	organic acid catabolic process	-22	8.6	16	24156	274	370	36	9.7	1.5	18|36|189|383|586|960|1579|1610|1962|2806|3081|3242|4051|4143|4594|5106|5264|5444|5446|6718|6898|7263|7915|8309|8529|8564|10841|11001|23498|23670|27165|51084|51268|55268|80896|137872	ABAT|ACADSB|AGXT|ARG1|BCAT1|CD44|CYP4A11|DAO|EHHADH|GOT2|HGD|HPD|CYP4F3|MAT1A|MMUT|PCK2|PHYH|PON1|PON3|AKR1D1|TAT|TST|ALDH5A1|ACOX2|CYP4F2|KMO|FTCD|SLC27A2|HAAO|CEMIP2|GLS2|CRYL1|PIPOX|ECHDC2|NPL|ADHFE1	-19	Input ID
GO-BP	19	GO:0006732	coenzyme metabolic process	-22	6.7	15	24156	407	370	42	11	1.6	226|229|635|2023|2026|2203|2539|3091|3099|3158|3939|4143|5209|5210|5214|5230|5313|5315|5538|6319|6513|6515|7086|7923|8529|8564|8875|9104|10400|10841|23498|27232|51085|51268|53354|54541|54988|55526|55753|84649|123876|348158	ALDOA|ALDOB|BHMT|ENO1|ENO2|FBP1|G6PD|HIF1A|HK2|HMGCS2|LDHA|MAT1A|PFKFB3|PFKFB4|PFKP|PGK1|PKLR|PKM|PPT1|SCD|SLC2A1|SLC2A3|TKT|HSD17B8|CYP4F2|KMO|VNN2|RGN|PEMT|FTCD|HAAO|GNMT|MLXIPL|PIPOX|PANK1|DDIT4|ACSM5|DHTKD1|OGDHL|DGAT2|ACSM2A|ACSM2B	-19	Input ID
GO-BP	19	GO:0009611	response to wounding	-18	4.6	12	24156	691	370	49	13	1.8	18|133|308|335|383|462|960|1192|1361|1839|2155|2158|2160|2161|2165|2207|3091|3162|3273|3491|3673|3725|3818|3827|3956|4015|4321|4851|5054|5104|5270|5315|5329|5340|5345|5624|5738|6279|6696|7104|7128|7305|7538|7852|8529|8858|9314|23764|51156	ABAT|ADM|ANXA5|APOA1|ARG1|SERPINC1|CD44|CLIC1|CPB2|HBEGF|F7|F9|F11|F12|F13B|FCER1G|HIF1A|HMOX1|HRG|CCN1|ITGA2|JUN|KLKB1|KNG1|LGALS1|LOX|MMP12|NOTCH1|SERPINE1|SERPINA5|SERPINE2|PKM|PLAUR|PLG|SERPINF2|PROC|PTGFRN|S100A8|SPP1|TM4SF4|TNFAIP3|TYROBP|ZFP36|CXCR4|CYP4F2|PROZ|KLF4|MAFF|SERPINA10	-15	Input ID
GO-BP	19	GO:0006631	fatty acid metabolic process	-17	6.1	13	24156	383	370	36	9.7	1.5	36|241|335|344|345|1548|1549|1559|1579|1581|1962|4051|4594|5066|5106|5264|5444|5446|6319|7915|7923|8309|8529|8824|9104|10998|11000|11001|51084|51085|54988|55268|84649|123876|285440|348158	ACADSB|ALOX5AP|APOA1|APOC2|APOC3|CYP2A6|CYP2A7|CYP2C9|CYP4A11|CYP7A1|EHHADH|CYP4F3|MMUT|PAM|PCK2|PHYH|PON1|PON3|SCD|ALDH5A1|HSD17B8|ACOX2|CYP4F2|CES2|RGN|SLC27A5|SLC27A3|SLC27A2|CRYL1|MLXIPL|ACSM5|ECHDC2|DGAT2|ACSM2A|CYP4V2|ACSM2B	-14	Input ID
GO-BP	19	GO:1901605	alpha-amino acid metabolic process	-17	8.3	14	24156	221	370	28	7.6	1.4	189|383|586|635|1373|1610|2593|2806|3081|3242|4143|4594|5352|6535|6898|7263|7915|8564|9056|10400|10841|23498|27165|27232|30001|51268|112399|137872	AGXT|ARG1|BCAT1|BHMT|CPS1|DAO|GAMT|GOT2|HGD|HPD|MAT1A|MMUT|PLOD2|SLC6A8|TAT|TST|ALDH5A1|KMO|SLC7A7|PEMT|FTCD|HAAO|GLS2|GNMT|ERO1A|PIPOX|EGLN3|ADHFE1	-14	Input ID
GO-BP	19	GO:0006520	cellular amino acid metabolic process	-16	6	12	24156	357	370	33	8.9	1.5	18|36|189|383|586|635|670|1373|1610|1807|2593|2806|3081|3242|4143|4594|5352|6535|6898|7263|7915|8564|9056|10400|10841|23498|27165|27232|30001|51268|51733|112399|137872	ABAT|ACADSB|AGXT|ARG1|BCAT1|BHMT|BPHL|CPS1|DAO|DPYS|GAMT|GOT2|HGD|HPD|MAT1A|MMUT|PLOD2|SLC6A8|TAT|TST|ALDH5A1|KMO|SLC7A7|PEMT|FTCD|HAAO|GLS2|GNMT|ERO1A|PIPOX|UPB1|EGLN3|ADHFE1	-13	Input ID
GO-BP	19	GO:0005975	carbohydrate metabolic process	-16	4.5	11	24156	629	370	43	12	1.7	226|229|467|2023|2026|2203|2538|2539|2806|2822|2998|3091|3099|3486|3795|3939|5106|5209|5210|5214|5230|5313|5315|5502|5950|6513|6514|6515|7086|7915|9104|9245|27232|51084|51085|54541|55526|55753|80168|80896|84002|84649|132158	ALDOA|ALDOB|ATF3|ENO1|ENO2|FBP1|G6PC|G6PD|GOT2|GPLD1|GYS2|HIF1A|HK2|IGFBP3|KHK|LDHA|PCK2|PFKFB3|PFKFB4|PFKP|PGK1|PKLR|PKM|PPP1R1A|RBP4|SLC2A1|SLC2A2|SLC2A3|TKT|ALDH5A1|RGN|GCNT3|GNMT|CRYL1|MLXIPL|DDIT4|DHTKD1|OGDHL|MOGAT2|NPL|B3GNT5|DGAT2|GLYCTK	-13	Input ID
GO-BP	19	GO:0005996	monosaccharide metabolic process	-16	6.6	12	24156	295	370	30	8.1	1.4	226|229|467|2023|2026|2203|2538|2539|2806|2822|3099|3486|3795|5106|5209|5210|5214|5230|5313|5315|5950|6513|6515|7086|7915|9104|27232|51084|84649|132158	ALDOA|ALDOB|ATF3|ENO1|ENO2|FBP1|G6PC|G6PD|GOT2|GPLD1|HK2|IGFBP3|KHK|PCK2|PFKFB3|PFKFB4|PFKP|PGK1|PKLR|PKM|RBP4|SLC2A1|SLC2A3|TKT|ALDH5A1|RGN|GNMT|CRYL1|DGAT2|GLYCTK	-13	Input ID
GO-BP	19	GO:0042060	wound healing	-15	4.5	11	24156	576	370	40	11	1.6	18|308|462|960|1192|1361|1839|2155|2158|2160|2161|2165|2207|3091|3162|3273|3491|3673|3818|3827|4015|4321|4851|5054|5104|5270|5315|5329|5340|5345|5624|5738|6279|7104|7128|7852|8529|8858|23764|51156	ABAT|ANXA5|SERPINC1|CD44|CLIC1|CPB2|HBEGF|F7|F9|F11|F12|F13B|FCER1G|HIF1A|HMOX1|HRG|CCN1|ITGA2|KLKB1|KNG1|LOX|MMP12|NOTCH1|SERPINE1|SERPINA5|SERPINE2|PKM|PLAUR|PLG|SERPINF2|PROC|PTGFRN|S100A8|TM4SF4|TNFAIP3|CXCR4|CYP4F2|PROZ|MAFF|SERPINA10	-12	Input ID
GO-BP	19	GO:0045055	regulated exocytosis	-15	3.9	10	24156	796	370	47	13	1.7	1|226|302|308|335|383|427|728|847|960|1075|1476|1992|2207|3162|3273|3685|3699|3827|4069|4318|4851|4973|5054|5217|5267|5315|5329|5340|5345|5552|5768|6279|6280|6282|6515|6694|7097|7114|7276|7305|10184|10576|11001|11031|25797|79888	A1BG|ALDOA|ANXA2|ANXA5|APOA1|ARG1|ASAH1|C5AR1|CAT|CD44|CTSC|CSTB|SERPINB1|FCER1G|HMOX1|HRG|ITGAV|ITIH3|KNG1|LYZ|MMP9|NOTCH1|OLR1|SERPINE1|PFN2|SERPINA4|PKM|PLAUR|PLG|SERPINF2|SRGN|QSOX1|S100A8|S100A9|S100A11|SLC2A3|SPP2|TLR2|TMSB4X|TTR|TYROBP|LHFPL2|CCT2|SLC27A2|RAB31|QPCT|LPCAT1	-12	Input ID
GO-BP	19	GO:0015711	organic anion transport	-14	4.8	11	24156	487	370	36	9.7	1.5	18|123|189|335|344|345|383|768|1579|2538|2806|4363|5244|5360|5997|6510|6513|6514|6529|6535|6554|6567|8529|8564|9056|10166|10864|10991|10998|11000|11001|11309|27165|27347|81539|84647	ABAT|PLIN2|AGXT|APOA1|APOC2|APOC3|ARG1|CA9|CYP4A11|G6PC|GOT2|ABCC1|ABCB4|PLTP|RGS2|SLC1A5|SLC2A1|SLC2A2|SLC6A1|SLC6A8|SLC10A1|SLC16A2|CYP4F2|KMO|SLC7A7|SLC25A15|SLC22A7|SLC38A3|SLC27A5|SLC27A3|SLC27A2|SLCO2B1|GLS2|STK39|SLC38A1|PLA2G12B	-11	Input ID
GO-BP	19	GO:0001666	response to hypoxia	-14	5.7	11	24156	358	370	31	8.4	1.4	18|133|283|665|768|847|2023|2155|3091|3099|3162|3383|3673|3939|4851|5066|5230|5313|5315|5352|6513|6781|7097|7852|9520|10397|29923|30001|54541|112399|100133941	ABAT|ADM|ANG|BNIP3L|CA9|CAT|ENO1|F7|HIF1A|HK2|HMOX1|ICAM1|ITGA2|LDHA|NOTCH1|PAM|PGK1|PKLR|PKM|PLOD2|SLC2A1|STC1|TLR2|CXCR4|NPEPPS|NDRG1|HILPDA|ERO1A|DDIT4|EGLN3|CD24	-11	Input ID
GO-BP	19	GO:0006820	anion transport	-14	4.2	10	24156	637	370	41	11	1.6	18|123|189|335|344|345|383|768|1192|1579|2538|2806|4363|5244|5360|5621|5997|6510|6513|6514|6529|6535|6554|6567|6781|8529|8564|9056|10050|10166|10864|10991|10998|11000|11001|11309|27165|27347|55107|81539|84647	ABAT|PLIN2|AGXT|APOA1|APOC2|APOC3|ARG1|CA9|CLIC1|CYP4A11|G6PC|GOT2|ABCC1|ABCB4|PLTP|PRNP|RGS2|SLC1A5|SLC2A1|SLC2A2|SLC6A1|SLC6A8|SLC10A1|SLC16A2|STC1|CYP4F2|KMO|SLC7A7|SLC17A4|SLC25A15|SLC22A7|SLC38A3|SLC27A5|SLC27A3|SLC27A2|SLCO2B1|GLS2|STK39|ANO1|SLC38A1|PLA2G12B	-11	Input ID
GO-BP	19	GO:0036293	response to decreased oxygen levels	-14	5.5	11	24156	370	370	31	8.4	1.4	18|133|283|665|768|847|2023|2155|3091|3099|3162|3383|3673|3939|4851|5066|5230|5313|5315|5352|6513|6781|7097|7852|9520|10397|29923|30001|54541|112399|100133941	ABAT|ADM|ANG|BNIP3L|CA9|CAT|ENO1|F7|HIF1A|HK2|HMOX1|ICAM1|ITGA2|LDHA|NOTCH1|PAM|PGK1|PKLR|PKM|PLOD2|SLC2A1|STC1|TLR2|CXCR4|NPEPPS|NDRG1|HILPDA|ERO1A|DDIT4|EGLN3|CD24	-11	Input ID
GO-BP	19	GO:0019318	hexose metabolic process	-14	6.7	11	24156	253	370	26	7	1.3	226|229|467|2023|2026|2203|2538|2539|2806|2822|3099|3486|3795|5106|5209|5210|5214|5230|5313|5315|5950|7915|9104|27232|84649|132158	ALDOA|ALDOB|ATF3|ENO1|ENO2|FBP1|G6PC|G6PD|GOT2|GPLD1|HK2|IGFBP3|KHK|PCK2|PFKFB3|PFKFB4|PFKP|PGK1|PKLR|PKM|RBP4|ALDH5A1|RGN|GNMT|DGAT2|GLYCTK	-11	Input ID
GO-BP	19	GO:0050878	regulation of body fluid levels	-14	4.6	10	24156	507	370	36	9.7	1.5	18|133|302|308|462|1192|1361|1579|2155|2158|2160|2161|2165|2207|2806|3091|3099|3273|3673|3818|3827|5054|5066|5104|5270|5329|5340|5345|5624|7498|8529|8858|23764|27347|51156|65267	ABAT|ADM|ANXA2|ANXA5|SERPINC1|CLIC1|CPB2|CYP4A11|F7|F9|F11|F12|F13B|FCER1G|GOT2|HIF1A|HK2|HRG|ITGA2|KLKB1|KNG1|SERPINE1|PAM|SERPINA5|SERPINE2|PLAUR|PLG|SERPINF2|PROC|XDH|CYP4F2|PROZ|MAFF|STK39|SERPINA10|WNK3	-11	Input ID
GO-BP	19	GO:0042866	pyruvate biosynthetic process	-14	10	13	24156	119	370	19	5.1	1.1	189|226|229|2023|2026|2203|3091|3099|3939|5209|5210|5214|5230|5313|5315|51085|54541|55526|55753	AGXT|ALDOA|ALDOB|ENO1|ENO2|FBP1|HIF1A|HK2|LDHA|PFKFB3|PFKFB4|PFKP|PGK1|PKLR|PKM|MLXIPL|DDIT4|DHTKD1|OGDHL	-11	Input ID
GO-BP	19	GO:0006090	pyruvate metabolic process	-13	8.8	12	24156	155	370	21	5.7	1.2	189|226|229|2023|2026|2203|3029|3091|3099|3939|5106|5209|5210|5214|5230|5313|5315|51085|54541|55526|55753	AGXT|ALDOA|ALDOB|ENO1|ENO2|FBP1|HAGH|HIF1A|HK2|LDHA|PCK2|PFKFB3|PFKFB4|PFKP|PGK1|PKLR|PKM|MLXIPL|DDIT4|DHTKD1|OGDHL	-11	Input ID
GO-BP	19	GO:0030193	regulation of blood coagulation	-13	14	14	24156	77	370	16	4.3	1.1	18|462|1361|2155|2160|2161|2207|3273|3818|3827|5054|5270|5329|5340|5345|5624	ABAT|SERPINC1|CPB2|F7|F11|F12|FCER1G|HRG|KLKB1|KNG1|SERPINE1|SERPINE2|PLAUR|PLG|SERPINF2|PROC	-11	Input ID
GO-BP	19	GO:0009108	coenzyme biosynthetic process	-13	6.5	11	24156	260	370	26	7	1.3	226|229|2023|2026|2203|3091|3099|3939|4143|5209|5210|5214|5230|5313|5315|5538|6319|7923|8564|9104|23498|51085|53354|54541|55526|55753	ALDOA|ALDOB|ENO1|ENO2|FBP1|HIF1A|HK2|LDHA|MAT1A|PFKFB3|PFKFB4|PFKP|PGK1|PKLR|PKM|PPT1|SCD|HSD17B8|KMO|RGN|HAAO|MLXIPL|PANK1|DDIT4|DHTKD1|OGDHL	-11	Input ID
GO-BP	19	GO:1900046	regulation of hemostasis	-13	13	14	24156	78	370	16	4.3	1.1	18|462|1361|2155|2160|2161|2207|3273|3818|3827|5054|5270|5329|5340|5345|5624	ABAT|SERPINC1|CPB2|F7|F11|F12|FCER1G|HRG|KLKB1|KNG1|SERPINE1|SERPINE2|PLAUR|PLG|SERPINF2|PROC	-11	Input ID
GO-BP	19	GO:0009063	cellular amino acid catabolic process	-13	9.9	12	24156	125	370	19	5.1	1.1	18|36|189|383|586|1610|2806|3081|3242|4143|6898|7263|7915|8564|10841|23498|27165|51268|137872	ABAT|ACADSB|AGXT|ARG1|BCAT1|DAO|GOT2|HGD|HPD|MAT1A|TAT|TST|ALDH5A1|KMO|FTCD|HAAO|GLS2|PIPOX|ADHFE1	-10	Input ID
GO-BP	19	GO:0070482	response to oxygen levels	-13	5.1	10	24156	394	370	31	8.4	1.4	18|133|283|665|768|847|2023|2155|3091|3099|3162|3383|3673|3939|4851|5066|5230|5313|5315|5352|6513|6781|7097|7852|9520|10397|29923|30001|54541|112399|100133941	ABAT|ADM|ANG|BNIP3L|CA9|CAT|ENO1|F7|HIF1A|HK2|HMOX1|ICAM1|ITGA2|LDHA|NOTCH1|PAM|PGK1|PKLR|PKM|PLOD2|SLC2A1|STC1|TLR2|CXCR4|NPEPPS|NDRG1|HILPDA|ERO1A|DDIT4|EGLN3|CD24	-10	Input ID
GO-BP	19	GO:0050818	regulation of coagulation	-13	13	13	24156	82	370	16	4.3	1.1	18|462|1361|2155|2160|2161|2207|3273|3818|3827|5054|5270|5329|5340|5345|5624	ABAT|SERPINC1|CPB2|F7|F11|F12|FCER1G|HRG|KLKB1|KNG1|SERPINE1|SERPINE2|PLAUR|PLG|SERPINF2|PROC	-10	Input ID
GO-BP	19	GO:0002274	myeloid leukocyte activation	-13	4	9.7	24156	656	370	40	11	1.6	1|226|302|383|427|728|847|960|1075|1476|1776|1992|2207|3162|3685|3725|4069|4318|4973|5315|5329|5768|6279|6280|6282|6372|6515|7097|7107|7276|7305|8754|10397|10576|11001|11031|11326|25797|79888|84868	A1BG|ALDOA|ANXA2|ARG1|ASAH1|C5AR1|CAT|CD44|CTSC|CSTB|DNASE1L3|SERPINB1|FCER1G|HMOX1|ITGAV|JUN|LYZ|MMP9|OLR1|PKM|PLAUR|QSOX1|S100A8|S100A9|S100A11|CXCL6|SLC2A3|TLR2|GPR137B|TTR|TYROBP|ADAM9|NDRG1|CCT2|SLC27A2|RAB31|VSIG4|QPCT|LPCAT1|HAVCR2	-10	Input ID
GO-BP	19	GO:0019363	pyridine nucleotide biosynthetic process	-13	8.9	12	24156	147	370	20	5.4	1.2	226|229|2023|2026|2203|3091|3099|3939|5209|5210|5214|5230|5313|5315|8564|23498|51085|54541|55526|55753	ALDOA|ALDOB|ENO1|ENO2|FBP1|HIF1A|HK2|LDHA|PFKFB3|PFKFB4|PFKP|PGK1|PKLR|PKM|KMO|HAAO|MLXIPL|DDIT4|DHTKD1|OGDHL	-10	Input ID
GO-BP	19	GO:0019359	nicotinamide nucleotide biosynthetic process	-13	8.9	12	24156	147	370	20	5.4	1.2	226|229|2023|2026|2203|3091|3099|3939|5209|5210|5214|5230|5313|5315|8564|23498|51085|54541|55526|55753	ALDOA|ALDOB|ENO1|ENO2|FBP1|HIF1A|HK2|LDHA|PFKFB3|PFKFB4|PFKP|PGK1|PKLR|PKM|KMO|HAAO|MLXIPL|DDIT4|DHTKD1|OGDHL	-10	Input ID
GO-BP	19	GO:0006096	glycolytic process	-13	10	12	24156	115	370	18	4.9	1.1	226|229|2023|2026|2203|3091|3099|3939|5209|5210|5214|5230|5313|5315|51085|54541|55526|55753	ALDOA|ALDOB|ENO1|ENO2|FBP1|HIF1A|HK2|LDHA|PFKFB3|PFKFB4|PFKP|PGK1|PKLR|PKM|MLXIPL|DDIT4|DHTKD1|OGDHL	-10	Input ID
GO-BP	19	GO:0072525	pyridine-containing compound biosynthetic process	-13	8.7	12	24156	150	370	20	5.4	1.2	226|229|2023|2026|2203|3091|3099|3939|5209|5210|5214|5230|5313|5315|8564|23498|51085|54541|55526|55753	ALDOA|ALDOB|ENO1|ENO2|FBP1|HIF1A|HK2|LDHA|PFKFB3|PFKFB4|PFKP|PGK1|PKLR|PKM|KMO|HAAO|MLXIPL|DDIT4|DHTKD1|OGDHL	-10	Input ID
GO-BP	19	GO:0006757	ATP generation from ADP	-13	10	12	24156	116	370	18	4.9	1.1	226|229|2023|2026|2203|3091|3099|3939|5209|5210|5214|5230|5313|5315|51085|54541|55526|55753	ALDOA|ALDOB|ENO1|ENO2|FBP1|HIF1A|HK2|LDHA|PFKFB3|PFKFB4|PFKP|PGK1|PKLR|PKM|MLXIPL|DDIT4|DHTKD1|OGDHL	-10	Input ID
GO-BP	19	GO:0046496	nicotinamide nucleotide metabolic process	-13	7.5	11	24156	192	370	22	5.9	1.2	226|229|2023|2026|2203|2539|3091|3099|3939|5209|5210|5214|5230|5313|5315|7086|8564|23498|51085|54541|55526|55753	ALDOA|ALDOB|ENO1|ENO2|FBP1|G6PD|HIF1A|HK2|LDHA|PFKFB3|PFKFB4|PFKP|PGK1|PKLR|PKM|TKT|KMO|HAAO|MLXIPL|DDIT4|DHTKD1|OGDHL	-9.9	Input ID
GO-BP	19	GO:0019362	pyridine nucleotide metabolic process	-13	7.5	11	24156	192	370	22	5.9	1.2	226|229|2023|2026|2203|2539|3091|3099|3939|5209|5210|5214|5230|5313|5315|7086|8564|23498|51085|54541|55526|55753	ALDOA|ALDOB|ENO1|ENO2|FBP1|G6PD|HIF1A|HK2|LDHA|PFKFB3|PFKFB4|PFKP|PGK1|PKLR|PKM|TKT|KMO|HAAO|MLXIPL|DDIT4|DHTKD1|OGDHL	-9.9	Input ID
GO-BP	19	GO:0006006	glucose metabolic process	-13	7	11	24156	213	370	23	6.2	1.3	226|229|467|2023|2026|2203|2538|2539|2806|2822|3099|3486|3795|5106|5214|5230|5313|5315|5950|7915|9104|27232|84649	ALDOA|ALDOB|ATF3|ENO1|ENO2|FBP1|G6PC|G6PD|GOT2|GPLD1|HK2|IGFBP3|KHK|PCK2|PFKP|PGK1|PKLR|PKM|RBP4|ALDH5A1|RGN|GNMT|DGAT2	-9.9	Input ID
GO-BP	19	GO:0006091	generation of precursor metabolites and energy	-13	4.4	9.7	24156	522	370	35	9.5	1.5	124|226|229|622|847|2023|2026|2203|2538|2998|3091|3099|3158|3795|3939|5209|5210|5214|5230|5313|5315|5502|7498|7915|8608|10998|23498|27232|29958|51085|54541|55022|55526|55753|56901	ADH1A|ALDOA|ALDOB|BDH1|CAT|ENO1|ENO2|FBP1|G6PC|GYS2|HIF1A|HK2|HMGCS2|KHK|LDHA|PFKFB3|PFKFB4|PFKP|PGK1|PKLR|PKM|PPP1R1A|XDH|ALDH5A1|RDH16|SLC27A5|HAAO|GNMT|DMGDH|MLXIPL|DDIT4|PID1|DHTKD1|OGDHL|NDUFA4L2	-9.9	Input ID
GO-BP	19	GO:0030195	negative regulation of blood coagulation	-12	17	14	24156	49	370	13	3.5	0.96	18|1361|2160|2161|3273|3818|3827|5054|5270|5329|5340|5345|5624	ABAT|CPB2|F11|F12|HRG|KLKB1|KNG1|SERPINE1|SERPINE2|PLAUR|PLG|SERPINF2|PROC	-9.8	Input ID
GO-BP	19	GO:1900047	negative regulation of hemostasis	-12	17	14	24156	50	370	13	3.5	0.96	18|1361|2160|2161|3273|3818|3827|5054|5270|5329|5340|5345|5624	ABAT|CPB2|F11|F12|HRG|KLKB1|KNG1|SERPINE1|SERPINE2|PLAUR|PLG|SERPINF2|PROC	-9.7	Input ID
GO-BP	19	GO:0072524	pyridine-containing compound metabolic process	-12	7.2	11	24156	199	370	22	5.9	1.2	226|229|2023|2026|2203|2539|3091|3099|3939|5209|5210|5214|5230|5313|5315|7086|8564|23498|51085|54541|55526|55753	ALDOA|ALDOB|ENO1|ENO2|FBP1|G6PD|HIF1A|HK2|LDHA|PFKFB3|PFKFB4|PFKP|PGK1|PKLR|PKM|TKT|KMO|HAAO|MLXIPL|DDIT4|DHTKD1|OGDHL	-9.7	Input ID
GO-BP	19	GO:0016052	carbohydrate catabolic process	-12	7.2	11	24156	200	370	22	5.9	1.2	226|229|2023|2026|2203|2538|3091|3099|3795|3939|5209|5210|5214|5230|5313|5315|51084|51085|54541|55526|55753|132158	ALDOA|ALDOB|ENO1|ENO2|FBP1|G6PC|HIF1A|HK2|KHK|LDHA|PFKFB3|PFKFB4|PFKP|PGK1|PKLR|PKM|CRYL1|MLXIPL|DDIT4|DHTKD1|OGDHL|GLYCTK	-9.6	Input ID
GO-BP	19	GO:0006754	ATP biosynthetic process	-12	8.2	11	24156	160	370	20	5.4	1.2	226|229|2023|2026|2203|3091|3099|3939|5209|5210|5214|5230|5313|5315|7114|51085|54541|55022|55526|55753	ALDOA|ALDOB|ENO1|ENO2|FBP1|HIF1A|HK2|LDHA|PFKFB3|PFKFB4|PFKP|PGK1|PKLR|PKM|TMSB4X|MLXIPL|DDIT4|PID1|DHTKD1|OGDHL	-9.6	Input ID
GO-BP	19	GO:0050819	negative regulation of coagulation	-12	16	14	24156	53	370	13	3.5	0.96	18|1361|2160|2161|3273|3818|3827|5054|5270|5329|5340|5345|5624	ABAT|CPB2|F11|F12|HRG|KLKB1|KNG1|SERPINE1|SERPINE2|PLAUR|PLG|SERPINF2|PROC	-9.4	Input ID
GO-BP	19	GO:0046031	ADP metabolic process	-12	9.3	12	24156	127	370	18	4.9	1.1	226|229|2023|2026|2203|3091|3099|3939|5209|5210|5214|5230|5313|5315|51085|54541|55526|55753	ALDOA|ALDOB|ENO1|ENO2|FBP1|HIF1A|HK2|LDHA|PFKFB3|PFKFB4|PFKP|PGK1|PKLR|PKM|MLXIPL|DDIT4|DHTKD1|OGDHL	-9.4	Input ID
GO-BP	19	GO:0051188	cofactor biosynthetic process	-12	5.4	10	24156	324	370	27	7.3	1.4	226|229|2023|2026|2203|3029|3091|3099|3939|4143|5209|5210|5214|5230|5313|5315|5538|6319|7923|8564|9104|23498|51085|53354|54541|55526|55753	ALDOA|ALDOB|ENO1|ENO2|FBP1|HAGH|HIF1A|HK2|LDHA|MAT1A|PFKFB3|PFKFB4|PFKP|PGK1|PKLR|PKM|PPT1|SCD|HSD17B8|KMO|RGN|HAAO|MLXIPL|PANK1|DDIT4|DHTKD1|OGDHL	-9.4	Input ID
GO-BP	19	GO:1901615	organic hydroxy compound metabolic process	-12	4.2	9.4	24156	548	370	35	9.5	1.5	18|124|335|427|847|1551|1559|1577|1579|1581|1593|1610|2539|3029|3091|3158|3939|4051|5106|5360|5444|5950|6319|6567|6718|7108|7276|8309|8529|8608|10998|11001|80168|84649|285440	ABAT|ADH1A|APOA1|ASAH1|CAT|CYP3A7|CYP2C9|CYP3A5|CYP4A11|CYP7A1|CYP27A1|DAO|G6PD|HAGH|HIF1A|HMGCS2|LDHA|CYP4F3|PCK2|PLTP|PON1|RBP4|SCD|SLC16A2|AKR1D1|TM7SF2|TTR|ACOX2|CYP4F2|RDH16|SLC27A5|SLC27A2|MOGAT2|DGAT2|CYP4V2	-9.4	Input ID
GO-BP	19	GO:1903034	regulation of response to wounding	-12	7.4	11	24156	186	370	21	5.7	1.2	18|462|1361|1839|2155|2160|2161|2207|3273|3818|3827|5054|5270|5329|5340|5345|5624|6696|7128|7852|9314	ABAT|SERPINC1|CPB2|HBEGF|F7|F11|F12|FCER1G|HRG|KLKB1|KNG1|SERPINE1|SERPINE2|PLAUR|PLG|SERPINF2|PROC|SPP1|TNFAIP3|CXCR4|KLF4	-9.4	Input ID
GO-BP	19	GO:0010951	negative regulation of endopeptidase activity	-12	6.2	10	24156	253	370	24	6.5	1.3	462|866|960|1476|1992|3273|3697|3698|3699|3827|4018|4318|5054|5104|5267|5270|5272|5329|5345|5621|6694|9314|26998|51156	SERPINC1|SERPINA6|CD44|CSTB|SERPINB1|HRG|ITIH1|ITIH2|ITIH3|KNG1|LPA|MMP9|SERPINE1|SERPINA5|SERPINA4|SERPINE2|SERPINB9|PLAUR|SERPINF2|PRNP|SPP2|KLF4|FETUB|SERPINA10	-9.3	Input ID
GO-BP	19	GO:0002444	myeloid leukocyte mediated immunity	-12	4.1	9.3	24156	555	370	35	9.5	1.5	1|226|302|383|427|728|847|960|1075|1476|1776|1992|2207|3162|3685|4069|4318|4973|5272|5315|5329|5768|6279|6280|6282|6372|6515|7097|7276|7305|10576|11001|11031|25797|79888	A1BG|ALDOA|ANXA2|ARG1|ASAH1|C5AR1|CAT|CD44|CTSC|CSTB|DNASE1L3|SERPINB1|FCER1G|HMOX1|ITGAV|LYZ|MMP9|OLR1|SERPINB9|PKM|PLAUR|QSOX1|S100A8|S100A9|S100A11|CXCL6|SLC2A3|TLR2|TTR|TYROBP|CCT2|SLC27A2|RAB31|QPCT|LPCAT1	-9.2	Input ID
GO-BP	19	GO:0006733	oxidoreduction coenzyme metabolic process	-12	6.8	11	24156	211	370	22	5.9	1.2	226|229|2023|2026|2203|2539|3091|3099|3939|5209|5210|5214|5230|5313|5315|7086|8564|23498|51085|54541|55526|55753	ALDOA|ALDOB|ENO1|ENO2|FBP1|G6PD|HIF1A|HK2|LDHA|PFKFB3|PFKFB4|PFKP|PGK1|PKLR|PKM|TKT|KMO|HAAO|MLXIPL|DDIT4|DHTKD1|OGDHL	-9.2	Input ID
GO-BP	19	GO:0008202	steroid metabolic process	-12	5.3	9.9	24156	332	370	27	7.3	1.4	133|335|427|847|866|1548|1551|1559|1577|1581|1593|2538|2539|3158|5444|6319|6696|6718|7108|7923|8309|8608|8856|10998|11001|84649|285440	ADM|APOA1|ASAH1|CAT|SERPINA6|CYP2A6|CYP3A7|CYP2C9|CYP3A5|CYP7A1|CYP27A1|G6PC|G6PD|HMGCS2|PON1|SCD|SPP1|AKR1D1|TM7SF2|HSD17B8|ACOX2|RDH16|NR1I2|SLC27A5|SLC27A2|DGAT2|CYP4V2	-9.2	Input ID
GO-BP	19	GO:0009206	purine ribonucleoside triphosphate biosynthetic process	-12	7.6	11	24156	171	370	20	5.4	1.2	226|229|2023|2026|2203|3091|3099|3939|5209|5210|5214|5230|5313|5315|7114|51085|54541|55022|55526|55753	ALDOA|ALDOB|ENO1|ENO2|FBP1|HIF1A|HK2|LDHA|PFKFB3|PFKFB4|PFKP|PGK1|PKLR|PKM|TMSB4X|MLXIPL|DDIT4|PID1|DHTKD1|OGDHL	-9.2	Input ID
GO-BP	19	GO:0015849	organic acid transport	-12	5.3	9.8	24156	334	370	27	7.3	1.4	18|123|189|383|1579|2806|4363|5244|5997|6510|6529|6535|6554|6567|8529|8564|9056|10166|10991|10998|11000|11001|11309|27165|27347|81539|84647	ABAT|PLIN2|AGXT|ARG1|CYP4A11|GOT2|ABCC1|ABCB4|RGS2|SLC1A5|SLC6A1|SLC6A8|SLC10A1|SLC16A2|CYP4F2|KMO|SLC7A7|SLC25A15|SLC38A3|SLC27A5|SLC27A3|SLC27A2|SLCO2B1|GLS2|STK39|SLC38A1|PLA2G12B	-9.1	Input ID
GO-BP	19	GO:0046942	carboxylic acid transport	-12	5.3	9.8	24156	334	370	27	7.3	1.4	18|123|189|383|1579|2806|4363|5244|5997|6510|6529|6535|6554|6567|8529|8564|9056|10166|10991|10998|11000|11001|11309|27165|27347|81539|84647	ABAT|PLIN2|AGXT|ARG1|CYP4A11|GOT2|ABCC1|ABCB4|RGS2|SLC1A5|SLC6A1|SLC6A8|SLC10A1|SLC16A2|CYP4F2|KMO|SLC7A7|SLC25A15|SLC38A3|SLC27A5|SLC27A3|SLC27A2|SLCO2B1|GLS2|STK39|SLC38A1|PLA2G12B	-9.1	Input ID
GO-BP	19	GO:0042119	neutrophil activation	-12	4.3	9.3	24156	501	370	33	8.9	1.5	1|226|302|383|427|728|847|960|1075|1476|1776|1992|2207|3685|4069|4318|4973|5315|5329|5768|6279|6280|6282|6372|6515|7097|7276|7305|10576|11001|11031|25797|79888	A1BG|ALDOA|ANXA2|ARG1|ASAH1|C5AR1|CAT|CD44|CTSC|CSTB|DNASE1L3|SERPINB1|FCER1G|ITGAV|LYZ|MMP9|OLR1|PKM|PLAUR|QSOX1|S100A8|S100A9|S100A11|CXCL6|SLC2A3|TLR2|TTR|TYROBP|CCT2|SLC27A2|RAB31|QPCT|LPCAT1	-9.1	Input ID
GO-BP	19	GO:0009145	purine nucleoside triphosphate biosynthetic process	-12	7.6	11	24156	172	370	20	5.4	1.2	226|229|2023|2026|2203|3091|3099|3939|5209|5210|5214|5230|5313|5315|7114|51085|54541|55022|55526|55753	ALDOA|ALDOB|ENO1|ENO2|FBP1|HIF1A|HK2|LDHA|PFKFB3|PFKFB4|PFKP|PGK1|PKLR|PKM|TMSB4X|MLXIPL|DDIT4|PID1|DHTKD1|OGDHL	-9.1	Input ID
GO-BP	19	GO:1901568	fatty acid derivative metabolic process	-12	7.6	11	24156	172	370	20	5.4	1.2	241|622|1548|1549|1559|1579|3158|4051|4363|5444|5446|5538|6319|7097|7923|8529|8824|10998|84649|123876	ALOX5AP|BDH1|CYP2A6|CYP2A7|CYP2C9|CYP4A11|HMGCS2|CYP4F3|ABCC1|PON1|PON3|PPT1|SCD|TLR2|HSD17B8|CYP4F2|CES2|SLC27A5|DGAT2|ACSM2A	-9.1	Input ID
GO-BP	19	GO:0002446	neutrophil mediated immunity	-12	4.3	9.3	24156	502	370	33	8.9	1.5	1|226|302|383|427|728|847|960|1075|1476|1776|1992|2207|3685|4069|4318|4973|5315|5329|5768|6279|6280|6282|6372|6515|7097|7276|7305|10576|11001|11031|25797|79888	A1BG|ALDOA|ANXA2|ARG1|ASAH1|C5AR1|CAT|CD44|CTSC|CSTB|DNASE1L3|SERPINB1|FCER1G|ITGAV|LYZ|MMP9|OLR1|PKM|PLAUR|QSOX1|S100A8|S100A9|S100A11|CXCL6|SLC2A3|TLR2|TTR|TYROBP|CCT2|SLC27A2|RAB31|QPCT|LPCAT1	-9.1	Input ID
GO-BP	19	GO:0006165	nucleoside diphosphate phosphorylation	-12	8.8	11	24156	134	370	18	4.9	1.1	226|229|2023|2026|2203|3091|3099|3939|5209|5210|5214|5230|5313|5315|51085|54541|55526|55753	ALDOA|ALDOB|ENO1|ENO2|FBP1|HIF1A|HK2|LDHA|PFKFB3|PFKFB4|PFKP|PGK1|PKLR|PKM|MLXIPL|DDIT4|DHTKD1|OGDHL	-9.1	Input ID
GO-BP	19	GO:0046364	monosaccharide biosynthetic process	-12	10	12	24156	100	370	16	4.3	1.1	226|229|467|2023|2026|2203|2538|2539|2806|5106|5230|5950|7086|9104|27232|84649	ALDOA|ALDOB|ATF3|ENO1|ENO2|FBP1|G6PC|G6PD|GOT2|PCK2|PGK1|RBP4|TKT|RGN|GNMT|DGAT2	-9.1	Input ID
GO-BP	19	GO:0061041	regulation of wound healing	-12	8.1	11	24156	154	370	19	5.1	1.1	18|462|1361|1839|2155|2160|2161|2207|3273|3818|3827|5054|5270|5329|5340|5345|5624|7128|7852	ABAT|SERPINC1|CPB2|HBEGF|F7|F11|F12|FCER1G|HRG|KLKB1|KNG1|SERPINE1|SERPINE2|PLAUR|PLG|SERPINF2|PROC|TNFAIP3|CXCR4	-9.1	Input ID
GO-BP	19	GO:0036230	granulocyte activation	-11	4.2	9.2	24156	507	370	33	8.9	1.5	1|226|302|383|427|728|847|960|1075|1476|1776|1992|2207|3685|4069|4318|4973|5315|5329|5768|6279|6280|6282|6372|6515|7097|7276|7305|10576|11001|11031|25797|79888	A1BG|ALDOA|ANXA2|ARG1|ASAH1|C5AR1|CAT|CD44|CTSC|CSTB|DNASE1L3|SERPINB1|FCER1G|ITGAV|LYZ|MMP9|OLR1|PKM|PLAUR|QSOX1|S100A8|S100A9|S100A11|CXCL6|SLC2A3|TLR2|TTR|TYROBP|CCT2|SLC27A2|RAB31|QPCT|LPCAT1	-9	Input ID
GO-BP	19	GO:0046939	nucleotide phosphorylation	-11	8.6	11	24156	136	370	18	4.9	1.1	226|229|2023|2026|2203|3091|3099|3939|5209|5210|5214|5230|5313|5315|51085|54541|55526|55753	ALDOA|ALDOB|ENO1|ENO2|FBP1|HIF1A|HK2|LDHA|PFKFB3|PFKFB4|PFKP|PGK1|PKLR|PKM|MLXIPL|DDIT4|DHTKD1|OGDHL	-9	Input ID
GO-BP	19	GO:0010466	negative regulation of peptidase activity	-11	5.9	10	24156	266	370	24	6.5	1.3	462|866|960|1476|1992|3273|3697|3698|3699|3827|4018|4318|5054|5104|5267|5270|5272|5329|5345|5621|6694|9314|26998|51156	SERPINC1|SERPINA6|CD44|CSTB|SERPINB1|HRG|ITIH1|ITIH2|ITIH3|KNG1|LPA|MMP9|SERPINE1|SERPINA5|SERPINA4|SERPINE2|SERPINB9|PLAUR|SERPINF2|PRNP|SPP2|KLF4|FETUB|SERPINA10	-9	Input ID
GO-BP	19	GO:0009201	ribonucleoside triphosphate biosynthetic process	-11	7.4	11	24156	177	370	20	5.4	1.2	226|229|2023|2026|2203|3091|3099|3939|5209|5210|5214|5230|5313|5315|7114|51085|54541|55022|55526|55753	ALDOA|ALDOB|ENO1|ENO2|FBP1|HIF1A|HK2|LDHA|PFKFB3|PFKFB4|PFKP|PGK1|PKLR|PKM|TMSB4X|MLXIPL|DDIT4|PID1|DHTKD1|OGDHL	-9	Input ID
GO-BP	19	GO:0009179	purine ribonucleoside diphosphate metabolic process	-11	8.5	11	24156	139	370	18	4.9	1.1	226|229|2023|2026|2203|3091|3099|3939|5209|5210|5214|5230|5313|5315|51085|54541|55526|55753	ALDOA|ALDOB|ENO1|ENO2|FBP1|HIF1A|HK2|LDHA|PFKFB3|PFKFB4|PFKP|PGK1|PKLR|PKM|MLXIPL|DDIT4|DHTKD1|OGDHL	-8.9	Input ID
GO-BP	19	GO:0009135	purine nucleoside diphosphate metabolic process	-11	8.5	11	24156	139	370	18	4.9	1.1	226|229|2023|2026|2203|3091|3099|3939|5209|5210|5214|5230|5313|5315|51085|54541|55526|55753	ALDOA|ALDOB|ENO1|ENO2|FBP1|HIF1A|HK2|LDHA|PFKFB3|PFKFB4|PFKP|PGK1|PKLR|PKM|MLXIPL|DDIT4|DHTKD1|OGDHL	-8.9	Input ID
GO-BP	19	GO:0002275	myeloid cell activation involved in immune response	-11	4.1	9	24156	547	370	34	9.2	1.5	1|226|302|383|427|728|847|960|1075|1476|1776|1992|2207|3162|3685|4069|4318|4973|5315|5329|5768|6279|6280|6282|6515|7097|7276|7305|10576|11001|11031|25797|79888|84868	A1BG|ALDOA|ANXA2|ARG1|ASAH1|C5AR1|CAT|CD44|CTSC|CSTB|DNASE1L3|SERPINB1|FCER1G|HMOX1|ITGAV|LYZ|MMP9|OLR1|PKM|PLAUR|QSOX1|S100A8|S100A9|S100A11|SLC2A3|TLR2|TTR|TYROBP|CCT2|SLC27A2|RAB31|QPCT|LPCAT1|HAVCR2	-8.9	Input ID
GO-BP	19	GO:0009185	ribonucleoside diphosphate metabolic process	-11	8.3	11	24156	141	370	18	4.9	1.1	226|229|2023|2026|2203|3091|3099|3939|5209|5210|5214|5230|5313|5315|51085|54541|55526|55753	ALDOA|ALDOB|ENO1|ENO2|FBP1|HIF1A|HK2|LDHA|PFKFB3|PFKFB4|PFKP|PGK1|PKLR|PKM|MLXIPL|DDIT4|DHTKD1|OGDHL	-8.8	Input ID
GO-BP	19	GO:0072521	purine-containing compound metabolic process	-11	3.8	8.9	24156	613	370	36	9.7	1.5	226|229|2023|2026|2203|2538|3091|3099|3158|3939|5209|5210|5214|5230|5313|5315|5538|6319|7114|7276|7498|7923|10400|23433|27232|51085|51268|53354|54541|54988|55022|55526|55753|84649|123876|348158	ALDOA|ALDOB|ENO1|ENO2|FBP1|G6PC|HIF1A|HK2|HMGCS2|LDHA|PFKFB3|PFKFB4|PFKP|PGK1|PKLR|PKM|PPT1|SCD|TMSB4X|TTR|XDH|HSD17B8|PEMT|RHOQ|GNMT|MLXIPL|PIPOX|PANK1|DDIT4|ACSM5|PID1|DHTKD1|OGDHL|DGAT2|ACSM2A|ACSM2B	-8.8	Input ID
GO-BP	19	GO:0002283	neutrophil activation involved in immune response	-11	4.3	9.1	24156	491	370	32	8.6	1.5	1|226|302|383|427|728|847|960|1075|1476|1776|1992|2207|3685|4069|4318|4973|5315|5329|5768|6279|6280|6282|6515|7097|7276|7305|10576|11001|11031|25797|79888	A1BG|ALDOA|ANXA2|ARG1|ASAH1|C5AR1|CAT|CD44|CTSC|CSTB|DNASE1L3|SERPINB1|FCER1G|ITGAV|LYZ|MMP9|OLR1|PKM|PLAUR|QSOX1|S100A8|S100A9|S100A11|SLC2A3|TLR2|TTR|TYROBP|CCT2|SLC27A2|RAB31|QPCT|LPCAT1	-8.8	Input ID
GO-BP	19	GO:0046390	ribose phosphate biosynthetic process	-11	5.5	9.7	24156	299	370	25	6.8	1.3	226|229|2023|2026|2203|2539|3091|3099|3939|5209|5210|5214|5230|5313|5315|5538|6319|7114|7923|51085|53354|54541|55022|55526|55753	ALDOA|ALDOB|ENO1|ENO2|FBP1|G6PD|HIF1A|HK2|LDHA|PFKFB3|PFKFB4|PFKP|PGK1|PKLR|PKM|PPT1|SCD|TMSB4X|HSD17B8|MLXIPL|PANK1|DDIT4|PID1|DHTKD1|OGDHL	-8.7	Input ID
GO-BP	19	GO:0002263	cell activation involved in immune response	-11	3.6	8.7	24156	715	370	39	11	1.6	1|226|302|383|427|728|847|960|1075|1476|1776|1880|1992|2207|3162|3383|3685|3956|4069|4318|4973|5315|5329|5768|6279|6280|6282|6515|7097|7276|7305|10576|11001|11031|25797|56892|79888|84868|114770	A1BG|ALDOA|ANXA2|ARG1|ASAH1|C5AR1|CAT|CD44|CTSC|CSTB|DNASE1L3|GPR183|SERPINB1|FCER1G|HMOX1|ICAM1|ITGAV|LGALS1|LYZ|MMP9|OLR1|PKM|PLAUR|QSOX1|S100A8|S100A9|S100A11|SLC2A3|TLR2|TTR|TYROBP|CCT2|SLC27A2|RAB31|QPCT|TCIM|LPCAT1|HAVCR2|PGLYRP2	-8.7	Input ID
GO-BP	19	GO:0009127	purine nucleoside monophosphate biosynthetic process	-11	7.1	10	24156	183	370	20	5.4	1.2	226|229|2023|2026|2203|3091|3099|3939|5209|5210|5214|5230|5313|5315|7114|51085|54541|55022|55526|55753	ALDOA|ALDOB|ENO1|ENO2|FBP1|HIF1A|HK2|LDHA|PFKFB3|PFKFB4|PFKP|PGK1|PKLR|PKM|TMSB4X|MLXIPL|DDIT4|PID1|DHTKD1|OGDHL	-8.7	Input ID
GO-BP	19	GO:0009168	purine ribonucleoside monophosphate biosynthetic process	-11	7.1	10	24156	183	370	20	5.4	1.2	226|229|2023|2026|2203|3091|3099|3939|5209|5210|5214|5230|5313|5315|7114|51085|54541|55022|55526|55753	ALDOA|ALDOB|ENO1|ENO2|FBP1|HIF1A|HK2|LDHA|PFKFB3|PFKFB4|PFKP|PGK1|PKLR|PKM|TMSB4X|MLXIPL|DDIT4|PID1|DHTKD1|OGDHL	-8.7	Input ID
GO-BP	19	GO:0051917	regulation of fibrinolysis	-11	37	17	24156	14	370	8	2.2	0.76	1361|2160|2161|3273|3818|5054|5340|5345	CPB2|F11|F12|HRG|KLKB1|SERPINE1|PLG|SERPINF2	-8.7	Input ID
GO-BP	19	GO:0009152	purine ribonucleotide biosynthetic process	-11	5.6	9.7	24156	279	370	24	6.5	1.3	226|229|2023|2026|2203|3091|3099|3939|5209|5210|5214|5230|5313|5315|5538|6319|7114|7923|51085|53354|54541|55022|55526|55753	ALDOA|ALDOB|ENO1|ENO2|FBP1|HIF1A|HK2|LDHA|PFKFB3|PFKFB4|PFKP|PGK1|PKLR|PKM|PPT1|SCD|TMSB4X|HSD17B8|MLXIPL|PANK1|DDIT4|PID1|DHTKD1|OGDHL	-8.6	Input ID
GO-BP	19	GO:0009142	nucleoside triphosphate biosynthetic process	-11	6.9	10	24156	188	370	20	5.4	1.2	226|229|2023|2026|2203|3091|3099|3939|5209|5210|5214|5230|5313|5315|7114|51085|54541|55022|55526|55753	ALDOA|ALDOB|ENO1|ENO2|FBP1|HIF1A|HK2|LDHA|PFKFB3|PFKFB4|PFKP|PGK1|PKLR|PKM|TMSB4X|MLXIPL|DDIT4|PID1|DHTKD1|OGDHL	-8.6	Input ID
GO-BP	19	GO:0002576	platelet degranulation	-11	8.7	11	24156	128	370	17	4.6	1.1	1|226|308|335|2207|3273|3699|3827|5054|5267|5340|5345|5552|5768|6694|7114|10184	A1BG|ALDOA|ANXA5|APOA1|FCER1G|HRG|ITIH3|KNG1|SERPINE1|SERPINA4|PLG|SERPINF2|SRGN|QSOX1|SPP2|TMSB4X|LHFPL2	-8.6	Input ID
GO-BP	19	GO:0007596	blood coagulation	-11	5.1	9.3	24156	336	370	26	7	1.3	18|308|462|1192|1361|2155|2158|2160|2161|2165|2207|3273|3673|3818|3827|5054|5104|5270|5329|5340|5345|5624|8529|8858|23764|51156	ABAT|ANXA5|SERPINC1|CLIC1|CPB2|F7|F9|F11|F12|F13B|FCER1G|HRG|ITGA2|KLKB1|KNG1|SERPINE1|SERPINA5|SERPINE2|PLAUR|PLG|SERPINF2|PROC|CYP4F2|PROZ|MAFF|SERPINA10	-8.5	Input ID
GO-BP	19	GO:1901361	organic cyclic compound catabolic process	-11	3.4	8.4	24156	768	370	40	11	1.6	226|229|1548|1581|1593|1610|1776|1807|1808|2023|2026|2203|3081|3091|3099|3162|3242|3939|5209|5210|5214|5230|5313|5315|5446|6696|6718|6898|7498|7538|8564|9104|10643|10841|23498|51085|51733|54541|55526|55753	ALDOA|ALDOB|CYP2A6|CYP7A1|CYP27A1|DAO|DNASE1L3|DPYS|DPYSL2|ENO1|ENO2|FBP1|HGD|HIF1A|HK2|HMOX1|HPD|LDHA|PFKFB3|PFKFB4|PFKP|PGK1|PKLR|PKM|PON3|SPP1|AKR1D1|TAT|XDH|ZFP36|KMO|RGN|IGF2BP3|FTCD|HAAO|MLXIPL|UPB1|DDIT4|DHTKD1|OGDHL	-8.4	Input ID
GO-BP	19	GO:0007599	hemostasis	-11	5	9.2	24156	341	370	26	7	1.3	18|308|462|1192|1361|2155|2158|2160|2161|2165|2207|3273|3673|3818|3827|5054|5104|5270|5329|5340|5345|5624|8529|8858|23764|51156	ABAT|ANXA5|SERPINC1|CLIC1|CPB2|F7|F9|F11|F12|F13B|FCER1G|HRG|ITGA2|KLKB1|KNG1|SERPINE1|SERPINA5|SERPINE2|PLAUR|PLG|SERPINF2|PROC|CYP4F2|PROZ|MAFF|SERPINA10	-8.3	Input ID
GO-BP	19	GO:0050817	coagulation	-11	5	9.2	24156	342	370	26	7	1.3	18|308|462|1192|1361|2155|2158|2160|2161|2165|2207|3273|3673|3818|3827|5054|5104|5270|5329|5340|5345|5624|8529|8858|23764|51156	ABAT|ANXA5|SERPINC1|CLIC1|CPB2|F7|F9|F11|F12|F13B|FCER1G|HRG|ITGA2|KLKB1|KNG1|SERPINE1|SERPINA5|SERPINE2|PLAUR|PLG|SERPINF2|PROC|CYP4F2|PROZ|MAFF|SERPINA10	-8.3	Input ID
GO-BP	19	GO:0002366	leukocyte activation involved in immune response	-11	3.5	8.4	24156	711	370	38	10	1.6	1|226|302|383|427|728|847|960|1075|1476|1776|1880|1992|2207|3162|3383|3685|3956|4069|4318|4973|5315|5329|5768|6279|6280|6282|6515|7097|7276|7305|10576|11001|11031|25797|79888|84868|114770	A1BG|ALDOA|ANXA2|ARG1|ASAH1|C5AR1|CAT|CD44|CTSC|CSTB|DNASE1L3|GPR183|SERPINB1|FCER1G|HMOX1|ICAM1|ITGAV|LGALS1|LYZ|MMP9|OLR1|PKM|PLAUR|QSOX1|S100A8|S100A9|S100A11|SLC2A3|TLR2|TTR|TYROBP|CCT2|SLC27A2|RAB31|QPCT|LPCAT1|HAVCR2|PGLYRP2	-8.3	Input ID
GO-BP	19	GO:0031639	plasminogen activation	-11	26	15	24156	23	370	9	2.4	0.8	1361|2023|2160|2161|3818|5054|5230|5270|5345	CPB2|ENO1|F11|F12|KLKB1|SERPINE1|PGK1|SERPINE2|SERPINF2	-8.3	Input ID
GO-BP	19	GO:0043312	neutrophil degranulation	-11	4.1	8.8	24156	488	370	31	8.4	1.4	1|226|302|383|427|728|847|960|1075|1476|1992|2207|3685|4069|4318|4973|5315|5329|5768|6279|6280|6282|6515|7097|7276|7305|10576|11001|11031|25797|79888	A1BG|ALDOA|ANXA2|ARG1|ASAH1|C5AR1|CAT|CD44|CTSC|CSTB|SERPINB1|FCER1G|ITGAV|LYZ|MMP9|OLR1|PKM|PLAUR|QSOX1|S100A8|S100A9|S100A11|SLC2A3|TLR2|TTR|TYROBP|CCT2|SLC27A2|RAB31|QPCT|LPCAT1	-8.3	Input ID
GO-BP	19	GO:0009260	ribonucleotide biosynthetic process	-11	5.4	9.4	24156	292	370	24	6.5	1.3	226|229|2023|2026|2203|3091|3099|3939|5209|5210|5214|5230|5313|5315|5538|6319|7114|7923|51085|53354|54541|55022|55526|55753	ALDOA|ALDOB|ENO1|ENO2|FBP1|HIF1A|HK2|LDHA|PFKFB3|PFKFB4|PFKP|PGK1|PKLR|PKM|PPT1|SCD|TMSB4X|HSD17B8|MLXIPL|PANK1|DDIT4|PID1|DHTKD1|OGDHL	-8.3	Input ID
GO-BP	19	GO:0052548	regulation of endopeptidase activity	-11	4.4	8.9	24156	429	370	29	7.8	1.4	462|866|960|1476|1992|3273|3491|3697|3698|3699|3827|4018|4318|5054|5104|5267|5270|5272|5329|5345|5621|6279|6280|6694|7498|9314|26998|51156|112399	SERPINC1|SERPINA6|CD44|CSTB|SERPINB1|HRG|CCN1|ITIH1|ITIH2|ITIH3|KNG1|LPA|MMP9|SERPINE1|SERPINA5|SERPINA4|SERPINE2|SERPINB9|PLAUR|SERPINF2|PRNP|S100A8|S100A9|SPP2|XDH|KLF4|FETUB|SERPINA10|EGLN3	-8.3	Input ID
GO-BP	19	GO:0043062	extracellular structure organization	-11	4.4	8.9	24156	429	370	29	7.8	1.4	335|344|345|960|1361|1462|3383|3491|3673|3685|3818|3912|4015|4018|4312|4316|4318|4321|4851|5054|5340|5345|5360|5444|5768|6696|7276|30001|164656	APOA1|APOC2|APOC3|CD44|CPB2|VCAN|ICAM1|CCN1|ITGA2|ITGAV|KLKB1|LAMB1|LOX|LPA|MMP1|MMP7|MMP9|MMP12|NOTCH1|SERPINE1|PLG|SERPINF2|PLTP|PON1|QSOX1|SPP1|TTR|ERO1A|TMPRSS6	-8.3	Input ID
GO-BP	19	GO:0009156	ribonucleoside monophosphate biosynthetic process	-11	6.6	9.9	24156	197	370	20	5.4	1.2	226|229|2023|2026|2203|3091|3099|3939|5209|5210|5214|5230|5313|5315|7114|51085|54541|55022|55526|55753	ALDOA|ALDOB|ENO1|ENO2|FBP1|HIF1A|HK2|LDHA|PFKFB3|PFKFB4|PFKP|PGK1|PKLR|PKM|TMSB4X|MLXIPL|DDIT4|PID1|DHTKD1|OGDHL	-8.2	Input ID
GO-BP	19	GO:0009132	nucleoside diphosphate metabolic process	-10	7.4	10	24156	159	370	18	4.9	1.1	226|229|2023|2026|2203|3091|3099|3939|5209|5210|5214|5230|5313|5315|51085|54541|55526|55753	ALDOA|ALDOB|ENO1|ENO2|FBP1|HIF1A|HK2|LDHA|PFKFB3|PFKFB4|PFKP|PGK1|PKLR|PKM|MLXIPL|DDIT4|DHTKD1|OGDHL	-8	Input ID
GO-BP	19	GO:0006164	purine nucleotide biosynthetic process	-10	5.2	9.2	24156	300	370	24	6.5	1.3	226|229|2023|2026|2203|3091|3099|3939|5209|5210|5214|5230|5313|5315|5538|6319|7114|7923|51085|53354|54541|55022|55526|55753	ALDOA|ALDOB|ENO1|ENO2|FBP1|HIF1A|HK2|LDHA|PFKFB3|PFKFB4|PFKP|PGK1|PKLR|PKM|PPT1|SCD|TMSB4X|HSD17B8|MLXIPL|PANK1|DDIT4|PID1|DHTKD1|OGDHL	-8	Input ID
GO-BP	19	GO:0051346	negative regulation of hydrolase activity	-10	4.2	8.6	24156	470	370	30	8.1	1.4	335|345|462|866|960|1476|1992|3273|3697|3698|3699|3827|4018|4318|5054|5104|5267|5270|5272|5329|5345|5502|5621|5997|6694|9104|9314|23645|26998|51156	APOA1|APOC3|SERPINC1|SERPINA6|CD44|CSTB|SERPINB1|HRG|ITIH1|ITIH2|ITIH3|KNG1|LPA|MMP9|SERPINE1|SERPINA5|SERPINA4|SERPINE2|SERPINB9|PLAUR|SERPINF2|PPP1R1A|PRNP|RGS2|SPP2|RGN|KLF4|PPP1R15A|FETUB|SERPINA10	-8	Input ID
GO-BP	19	GO:0031667	response to nutrient levels	-10	4	8.6	24156	501	370	31	8.4	1.4	133|335|383|462|467|847|1373|1649|2155|2538|2539|3162|3383|3673|3725|3939|4316|5106|5313|5315|5444|6513|6696|6781|7538|9518|10400|10991|55062|58528|81631	ADM|APOA1|ARG1|SERPINC1|ATF3|CAT|CPS1|DDIT3|F7|G6PC|G6PD|HMOX1|ICAM1|ITGA2|JUN|LDHA|MMP7|PCK2|PKLR|PKM|PON1|SLC2A1|SPP1|STC1|ZFP36|GDF15|PEMT|SLC38A3|WIPI1|RRAGD|MAP1LC3B	-8	Input ID
GO-BP	19	GO:0009991	response to extracellular stimulus	-10	3.9	8.5	24156	534	370	32	8.6	1.5	133|335|383|462|467|847|1373|1649|2155|2353|2538|2539|3162|3383|3673|3725|3939|4316|5106|5313|5315|5444|6513|6696|6781|7538|9518|10400|10991|55062|58528|81631	ADM|APOA1|ARG1|SERPINC1|ATF3|CAT|CPS1|DDIT3|F7|FOS|G6PC|G6PD|HMOX1|ICAM1|ITGA2|JUN|LDHA|MMP7|PCK2|PKLR|PKM|PON1|SLC2A1|SPP1|STC1|ZFP36|GDF15|PEMT|SLC38A3|WIPI1|RRAGD|MAP1LC3B	-8	Input ID
GO-BP	19	GO:0042730	fibrinolysis	-10	24	14	24156	25	370	9	2.4	0.8	1361|2160|2161|3273|3818|5054|5329|5340|5345	CPB2|F11|F12|HRG|KLKB1|SERPINE1|PLAUR|PLG|SERPINF2	-7.9	Input ID
GO-BP	19	GO:0043299	leukocyte degranulation	-10	3.9	8.4	24156	537	370	32	8.6	1.5	1|226|302|383|427|728|847|960|1075|1476|1992|2207|3162|3685|4069|4318|4973|5315|5329|5768|6279|6280|6282|6515|7097|7276|7305|10576|11001|11031|25797|79888	A1BG|ALDOA|ANXA2|ARG1|ASAH1|C5AR1|CAT|CD44|CTSC|CSTB|SERPINB1|FCER1G|HMOX1|ITGAV|LYZ|MMP9|OLR1|PKM|PLAUR|QSOX1|S100A8|S100A9|S100A11|SLC2A3|TLR2|TTR|TYROBP|CCT2|SLC27A2|RAB31|QPCT|LPCAT1	-7.9	Input ID
GO-BP	19	GO:0009166	nucleotide catabolic process	-10	6.7	9.8	24156	184	370	19	5.1	1.1	226|229|2023|2026|2203|3091|3099|3939|5209|5210|5214|5230|5313|5315|7498|51085|54541|55526|55753	ALDOA|ALDOB|ENO1|ENO2|FBP1|HIF1A|HK2|LDHA|PFKFB3|PFKFB4|PFKP|PGK1|PKLR|PKM|XDH|MLXIPL|DDIT4|DHTKD1|OGDHL	-7.9	Input ID
GO-BP	19	GO:0009124	nucleoside monophosphate biosynthetic process	-10	6.3	9.5	24156	208	370	20	5.4	1.2	226|229|2023|2026|2203|3091|3099|3939|5209|5210|5214|5230|5313|5315|7114|51085|54541|55022|55526|55753	ALDOA|ALDOB|ENO1|ENO2|FBP1|HIF1A|HK2|LDHA|PFKFB3|PFKFB4|PFKP|PGK1|PKLR|PKM|TMSB4X|MLXIPL|DDIT4|PID1|DHTKD1|OGDHL	-7.9	Input ID
GO-BP	19	GO:1903035	negative regulation of response to wounding	-10	10	11	24156	89	370	14	3.8	0.99	18|1361|2160|2161|3273|3818|3827|5054|5270|5329|5340|5345|5624|6696	ABAT|CPB2|F11|F12|HRG|KLKB1|KNG1|SERPINE1|SERPINE2|PLAUR|PLG|SERPINF2|PROC|SPP1	-7.9	Input ID
GO-BP	19	GO:0061045	negative regulation of wound healing	-10	11	11	24156	74	370	13	3.5	0.96	18|1361|2160|2161|3273|3818|3827|5054|5270|5329|5340|5345|5624	ABAT|CPB2|F11|F12|HRG|KLKB1|KNG1|SERPINE1|SERPINE2|PLAUR|PLG|SERPINF2|PROC	-7.8	Input ID
GO-BP	19	GO:0019693	ribose phosphate metabolic process	-10	3.7	8.3	24156	578	370	33	8.9	1.5	226|229|2023|2026|2203|2539|3091|3099|3158|3939|5209|5210|5214|5230|5313|5315|5538|6319|7086|7114|7923|23433|51085|51268|53354|54541|54988|55022|55526|55753|84649|123876|348158	ALDOA|ALDOB|ENO1|ENO2|FBP1|G6PD|HIF1A|HK2|HMGCS2|LDHA|PFKFB3|PFKFB4|PFKP|PGK1|PKLR|PKM|PPT1|SCD|TKT|TMSB4X|HSD17B8|RHOQ|MLXIPL|PIPOX|PANK1|DDIT4|ACSM5|PID1|DHTKD1|OGDHL|DGAT2|ACSM2A|ACSM2B	-7.8	Input ID
GO-BP	19	GO:0072522	purine-containing compound biosynthetic process	-9.9	5	8.9	24156	313	370	24	6.5	1.3	226|229|2023|2026|2203|3091|3099|3939|5209|5210|5214|5230|5313|5315|5538|6319|7114|7923|51085|53354|54541|55022|55526|55753	ALDOA|ALDOB|ENO1|ENO2|FBP1|HIF1A|HK2|LDHA|PFKFB3|PFKFB4|PFKP|PGK1|PKLR|PKM|PPT1|SCD|TMSB4X|HSD17B8|MLXIPL|PANK1|DDIT4|PID1|DHTKD1|OGDHL	-7.7	Input ID
GO-BP	19	GO:0045861	negative regulation of proteolysis	-9.9	4.6	8.7	24156	368	370	26	7	1.3	462|866|960|1361|1476|1992|3273|3697|3698|3699|3827|4018|4318|5054|5104|5267|5270|5272|5329|5345|5621|6694|9314|11326|26998|51156	SERPINC1|SERPINA6|CD44|CPB2|CSTB|SERPINB1|HRG|ITIH1|ITIH2|ITIH3|KNG1|LPA|MMP9|SERPINE1|SERPINA5|SERPINA4|SERPINE2|SERPINB9|PLAUR|SERPINF2|PRNP|SPP2|KLF4|VSIG4|FETUB|SERPINA10	-7.7	Input ID
GO-BP	19	GO:1901292	nucleoside phosphate catabolic process	-9.9	6.5	9.5	24156	190	370	19	5.1	1.1	226|229|2023|2026|2203|3091|3099|3939|5209|5210|5214|5230|5313|5315|7498|51085|54541|55526|55753	ALDOA|ALDOB|ENO1|ENO2|FBP1|HIF1A|HK2|LDHA|PFKFB3|PFKFB4|PFKP|PGK1|PKLR|PKM|XDH|MLXIPL|DDIT4|DHTKD1|OGDHL	-7.7	Input ID
GO-BP	19	GO:0009410	response to xenobiotic stimulus	-9.9	5.2	9	24156	288	370	23	6.2	1.3	18|383|670|1373|1548|1549|1551|1559|1577|2052|2155|2806|3383|5106|5244|5446|5997|6529|7852|8824|8856|54541|348158	ABAT|ARG1|BPHL|CPS1|CYP2A6|CYP2A7|CYP3A7|CYP2C9|CYP3A5|EPHX1|F7|GOT2|ICAM1|PCK2|ABCB4|PON3|RGS2|SLC6A1|CXCR4|CES2|NR1I2|DDIT4|ACSM2B	-7.7	Input ID
GO-BP	19	GO:0052547	regulation of peptidase activity	-9.8	4.1	8.4	24156	460	370	29	7.8	1.4	462|866|960|1476|1992|3273|3491|3697|3698|3699|3827|4018|4318|5054|5104|5267|5270|5272|5329|5345|5621|6279|6280|6694|7498|9314|26998|51156|112399	SERPINC1|SERPINA6|CD44|CSTB|SERPINB1|HRG|CCN1|ITIH1|ITIH2|ITIH3|KNG1|LPA|MMP9|SERPINE1|SERPINA5|SERPINA4|SERPINE2|SERPINB9|PLAUR|SERPINF2|PRNP|S100A8|S100A9|SPP2|XDH|KLF4|FETUB|SERPINA10|EGLN3	-7.6	Input ID
GO-BP	19	GO:0006735	NADH regeneration	-9.8	22	13	24156	27	370	9	2.4	0.8	226|229|2023|2026|3099|5214|5230|5313|5315	ALDOA|ALDOB|ENO1|ENO2|HK2|PFKP|PGK1|PKLR|PKM	-7.6	Input ID
GO-BP	19	GO:0061718	glucose catabolic process to pyruvate	-9.8	22	13	24156	27	370	9	2.4	0.8	226|229|2023|2026|3099|5214|5230|5313|5315	ALDOA|ALDOB|ENO1|ENO2|HK2|PFKP|PGK1|PKLR|PKM	-7.6	Input ID
GO-BP	19	GO:0061621	canonical glycolysis	-9.8	22	13	24156	27	370	9	2.4	0.8	226|229|2023|2026|3099|5214|5230|5313|5315	ALDOA|ALDOB|ENO1|ENO2|HK2|PFKP|PGK1|PKLR|PKM	-7.6	Input ID
GO-BP	19	GO:0072329	monocarboxylic acid catabolic process	-9.8	8	10	24156	130	370	16	4.3	1.1	18|189|1579|1962|4051|4594|5106|5264|5446|6718|7915|8309|8529|11001|51084|55268	ABAT|AGXT|CYP4A11|EHHADH|CYP4F3|MMUT|PCK2|PHYH|PON3|AKR1D1|ALDH5A1|ACOX2|CYP4F2|SLC27A2|CRYL1|ECHDC2	-7.6	Input ID
GO-BP	19	GO:0061620	glycolytic process through glucose-6-phosphate	-9.6	21	13	24156	28	370	9	2.4	0.8	226|229|2023|2026|3099|5214|5230|5313|5315	ALDOA|ALDOB|ENO1|ENO2|HK2|PFKP|PGK1|PKLR|PKM	-7.5	Input ID
GO-BP	19	GO:0032103	positive regulation of response to external stimulus	-9.6	4.8	8.6	24156	325	370	24	6.5	1.3	383|728|1075|1361|2155|2161|2207|3273|3570|3673|3818|4363|5054|5340|5345|6279|6280|7097|7114|7852|9180|23643|27347|84868	ARG1|C5AR1|CTSC|CPB2|F7|F12|FCER1G|HRG|IL6R|ITGA2|KLKB1|ABCC1|SERPINE1|PLG|SERPINF2|S100A8|S100A9|TLR2|TMSB4X|CXCR4|OSMR|LY96|STK39|HAVCR2	-7.4	Input ID
GO-BP	19	GO:0046434	organophosphate catabolic process	-9.5	5.5	8.9	24156	249	370	21	5.7	1.2	226|229|344|2023|2026|2203|3091|3099|3939|5209|5210|5214|5230|5313|5315|5444|7498|51085|54541|55526|55753	ALDOA|ALDOB|APOC2|ENO1|ENO2|FBP1|HIF1A|HK2|LDHA|PFKFB3|PFKFB4|PFKP|PGK1|PKLR|PKM|PON1|XDH|MLXIPL|DDIT4|DHTKD1|OGDHL	-7.3	Input ID
GO-BP	19	GO:0061615	glycolytic process through fructose-6-phosphate	-9.5	20	13	24156	29	370	9	2.4	0.8	226|229|2023|2026|3099|5214|5230|5313|5315	ALDOA|ALDOB|ENO1|ENO2|HK2|PFKP|PGK1|PKLR|PKM	-7.3	Input ID
GO-BP	19	GO:0009165	nucleotide biosynthetic process	-9.5	4.4	8.4	24156	385	370	26	7	1.3	226|229|2023|2026|2203|3091|3099|3939|5209|5210|5214|5230|5313|5315|5538|6319|7114|7923|8564|23498|51085|53354|54541|55022|55526|55753	ALDOA|ALDOB|ENO1|ENO2|FBP1|HIF1A|HK2|LDHA|PFKFB3|PFKFB4|PFKP|PGK1|PKLR|PKM|PPT1|SCD|TMSB4X|HSD17B8|KMO|HAAO|MLXIPL|PANK1|DDIT4|PID1|DHTKD1|OGDHL	-7.3	Input ID
GO-BP	19	GO:0009117	nucleotide metabolic process	-9.4	3.3	7.8	24156	710	370	36	9.7	1.5	226|229|2023|2026|2203|2539|3091|3099|3158|3939|5209|5210|5214|5230|5313|5315|5538|6319|7086|7114|7498|7923|8564|23433|23498|51085|51268|53354|54541|54988|55022|55526|55753|84649|123876|348158	ALDOA|ALDOB|ENO1|ENO2|FBP1|G6PD|HIF1A|HK2|HMGCS2|LDHA|PFKFB3|PFKFB4|PFKP|PGK1|PKLR|PKM|PPT1|SCD|TKT|TMSB4X|XDH|HSD17B8|KMO|RHOQ|HAAO|MLXIPL|PIPOX|PANK1|DDIT4|ACSM5|PID1|DHTKD1|OGDHL|DGAT2|ACSM2A|ACSM2B	-7.3	Input ID
GO-BP	19	GO:0046365	monosaccharide catabolic process	-9.4	12	11	24156	67	370	12	3.2	0.92	226|229|2023|2026|3099|3795|5214|5230|5313|5315|51084|132158	ALDOA|ALDOB|ENO1|ENO2|HK2|KHK|PFKP|PGK1|PKLR|PKM|CRYL1|GLYCTK	-7.2	Input ID
GO-BP	19	GO:0009150	purine ribonucleotide metabolic process	-9.4	3.7	8	24156	543	370	31	8.4	1.4	226|229|2023|2026|2203|3091|3099|3158|3939|5209|5210|5214|5230|5313|5315|5538|6319|7114|7923|23433|51085|51268|53354|54541|54988|55022|55526|55753|84649|123876|348158	ALDOA|ALDOB|ENO1|ENO2|FBP1|HIF1A|HK2|HMGCS2|LDHA|PFKFB3|PFKFB4|PFKP|PGK1|PKLR|PKM|PPT1|SCD|TMSB4X|HSD17B8|RHOQ|MLXIPL|PIPOX|PANK1|DDIT4|ACSM5|PID1|DHTKD1|OGDHL|DGAT2|ACSM2A|ACSM2B	-7.2	Input ID
GO-BP	19	GO:1901293	nucleoside phosphate biosynthetic process	-9.4	4.4	8.3	24156	389	370	26	7	1.3	226|229|2023|2026|2203|3091|3099|3939|5209|5210|5214|5230|5313|5315|5538|6319|7114|7923|8564|23498|51085|53354|54541|55022|55526|55753	ALDOA|ALDOB|ENO1|ENO2|FBP1|HIF1A|HK2|LDHA|PFKFB3|PFKFB4|PFKP|PGK1|PKLR|PKM|PPT1|SCD|TMSB4X|HSD17B8|KMO|HAAO|MLXIPL|PANK1|DDIT4|PID1|DHTKD1|OGDHL	-7.2	Input ID
GO-BP	19	GO:0006163	purine nucleotide metabolic process	-9.4	3.6	7.9	24156	577	370	32	8.6	1.5	226|229|2023|2026|2203|3091|3099|3158|3939|5209|5210|5214|5230|5313|5315|5538|6319|7114|7498|7923|23433|51085|51268|53354|54541|54988|55022|55526|55753|84649|123876|348158	ALDOA|ALDOB|ENO1|ENO2|FBP1|HIF1A|HK2|HMGCS2|LDHA|PFKFB3|PFKFB4|PFKP|PGK1|PKLR|PKM|PPT1|SCD|TMSB4X|XDH|HSD17B8|RHOQ|MLXIPL|PIPOX|PANK1|DDIT4|ACSM5|PID1|DHTKD1|OGDHL|DGAT2|ACSM2A|ACSM2B	-7.2	Input ID
GO-BP	19	GO:0008610	lipid biosynthetic process	-9.3	3.3	7.7	24156	715	370	36	9.7	1.5	133|241|283|335|344|345|427|1551|1559|1579|1581|1593|2539|2822|3158|3491|5106|6319|6718|7108|7923|8309|9104|10400|10998|11001|51085|54988|55224|79888|80168|84002|84649|123876|345275|348158	ADM|ALOX5AP|ANG|APOA1|APOC2|APOC3|ASAH1|CYP3A7|CYP2C9|CYP4A11|CYP7A1|CYP27A1|G6PD|GPLD1|HMGCS2|CCN1|PCK2|SCD|AKR1D1|TM7SF2|HSD17B8|ACOX2|RGN|PEMT|SLC27A5|SLC27A2|MLXIPL|ACSM5|ETNK2|LPCAT1|MOGAT2|B3GNT5|DGAT2|ACSM2A|HSD17B13|ACSM2B	-7.2	Input ID
GO-BP	19	GO:0010038	response to metal ion	-9.3	4.5	8.4	24156	363	370	25	6.8	1.3	18|241|383|847|1373|2203|2353|2539|2822|3091|3162|3383|3725|3795|4318|5066|5313|5621|6279|6529|6898|7036|8754|10397|23498	ABAT|ALOX5AP|ARG1|CAT|CPS1|FBP1|FOS|G6PD|GPLD1|HIF1A|HMOX1|ICAM1|JUN|KHK|MMP9|PAM|PKLR|PRNP|S100A8|SLC6A1|TAT|TFR2|ADAM9|NDRG1|HAAO	-7.2	Input ID
GO-BP	19	GO:0006753	nucleoside phosphate metabolic process	-9.3	3.3	7.7	24156	717	370	36	9.7	1.5	226|229|2023|2026|2203|2539|3091|3099|3158|3939|5209|5210|5214|5230|5313|5315|5538|6319|7086|7114|7498|7923|8564|23433|23498|51085|51268|53354|54541|54988|55022|55526|55753|84649|123876|348158	ALDOA|ALDOB|ENO1|ENO2|FBP1|G6PD|HIF1A|HK2|HMGCS2|LDHA|PFKFB3|PFKFB4|PFKP|PGK1|PKLR|PKM|PPT1|SCD|TKT|TMSB4X|XDH|HSD17B8|KMO|RHOQ|HAAO|MLXIPL|PIPOX|PANK1|DDIT4|ACSM5|PID1|DHTKD1|OGDHL|DGAT2|ACSM2A|ACSM2B	-7.2	Input ID
GO-BP	19	GO:0009435	NAD biosynthetic process	-9.1	13	11	24156	56	370	11	3	0.88	226|229|2023|2026|3099|5214|5230|5313|5315|8564|23498	ALDOA|ALDOB|ENO1|ENO2|HK2|PFKP|PGK1|PKLR|PKM|KMO|HAAO	-7	Input ID
GO-BP	19	GO:0009259	ribonucleotide metabolic process	-9.1	3.6	7.8	24156	558	370	31	8.4	1.4	226|229|2023|2026|2203|3091|3099|3158|3939|5209|5210|5214|5230|5313|5315|5538|6319|7114|7923|23433|51085|51268|53354|54541|54988|55022|55526|55753|84649|123876|348158	ALDOA|ALDOB|ENO1|ENO2|FBP1|HIF1A|HK2|HMGCS2|LDHA|PFKFB3|PFKFB4|PFKP|PGK1|PKLR|PKM|PPT1|SCD|TMSB4X|HSD17B8|RHOQ|MLXIPL|PIPOX|PANK1|DDIT4|ACSM5|PID1|DHTKD1|OGDHL|DGAT2|ACSM2A|ACSM2B	-7	Input ID
GO-BP	19	GO:1901606	alpha-amino acid catabolic process	-9.1	8.7	9.9	24156	105	370	14	3.8	0.99	189|383|1610|2806|3081|3242|4143|6898|8564|10841|23498|27165|51268|137872	AGXT|ARG1|DAO|GOT2|HGD|HPD|MAT1A|TAT|KMO|FTCD|HAAO|GLS2|PIPOX|ADHFE1	-7	Input ID
GO-BP	19	GO:0019439	aromatic compound catabolic process	-9.1	3.2	7.6	24156	730	370	36	9.7	1.5	226|229|1548|1776|1807|2023|2026|2052|2203|3081|3091|3099|3162|3242|3939|5209|5210|5214|5230|5313|5315|5444|5446|6898|7498|7538|8564|9104|10643|10841|23498|51085|51733|54541|55526|55753	ALDOA|ALDOB|CYP2A6|DNASE1L3|DPYS|ENO1|ENO2|EPHX1|FBP1|HGD|HIF1A|HK2|HMOX1|HPD|LDHA|PFKFB3|PFKFB4|PFKP|PGK1|PKLR|PKM|PON1|PON3|TAT|XDH|ZFP36|KMO|RGN|IGF2BP3|FTCD|HAAO|MLXIPL|UPB1|DDIT4|DHTKD1|OGDHL	-7	Input ID
GO-BP	19	GO:0042737	drug catabolic process	-9.1	7.2	9.3	24156	145	370	16	4.3	1.1	622|847|1548|1549|1559|1577|1610|1807|2329|3081|3242|5106|6898|8856|51268|80896	BDH1|CAT|CYP2A6|CYP2A7|CYP2C9|CYP3A5|DAO|DPYS|FMO4|HGD|HPD|PCK2|TAT|NR1I2|PIPOX|NPL	-6.9	Input ID
GO-BP	19	GO:0019320	hexose catabolic process	-9	13	11	24156	57	370	11	3	0.88	226|229|2023|2026|3099|3795|5214|5230|5313|5315|132158	ALDOA|ALDOB|ENO1|ENO2|HK2|KHK|PFKP|PGK1|PKLR|PKM|GLYCTK	-6.9	Input ID
GO-BP	19	GO:0016051	carbohydrate biosynthetic process	-9	5.8	8.8	24156	214	370	19	5.1	1.1	226|229|467|2023|2026|2203|2538|2539|2806|2998|5106|5230|5950|6513|7086|9104|27232|84002|84649	ALDOA|ALDOB|ATF3|ENO1|ENO2|FBP1|G6PC|G6PD|GOT2|GYS2|PCK2|PGK1|RBP4|SLC2A1|TKT|RGN|GNMT|B3GNT5|DGAT2	-6.9	Input ID
GO-BP	19	GO:0010876	lipid localization	-9	4.2	8.1	24156	405	370	26	7	1.3	123|302|335|344|345|1579|2806|3685|4018|4363|5104|5244|5360|5444|5950|6554|6696|8529|10877|10998|11000|11001|11309|29923|84647|84649	PLIN2|ANXA2|APOA1|APOC2|APOC3|CYP4A11|GOT2|ITGAV|LPA|ABCC1|SERPINA5|ABCB4|PLTP|PON1|RBP4|SLC10A1|SPP1|CYP4F2|CFHR4|SLC27A5|SLC27A3|SLC27A2|SLCO2B1|HILPDA|PLA2G12B|DGAT2	-6.9	Input ID
GO-BP	19	GO:0090407	organophosphate biosynthetic process	-9	3.3	7.6	24156	700	370	35	9.5	1.5	226|229|335|1373|2023|2026|2203|2539|3091|3099|3158|3939|5209|5210|5214|5230|5313|5315|5538|6319|7086|7114|7923|8564|10400|23498|51084|51085|53354|54541|55022|55224|55526|55753|79888	ALDOA|ALDOB|APOA1|CPS1|ENO1|ENO2|FBP1|G6PD|HIF1A|HK2|HMGCS2|LDHA|PFKFB3|PFKFB4|PFKP|PGK1|PKLR|PKM|PPT1|SCD|TKT|TMSB4X|HSD17B8|KMO|PEMT|HAAO|CRYL1|MLXIPL|PANK1|DDIT4|PID1|ETNK2|DHTKD1|OGDHL|LPCAT1	-6.9	Input ID
GO-BP	19	GO:0006000	fructose metabolic process	-9	30	14	24156	15	370	7	1.9	0.71	226|229|2203|3795|5209|5210|132158	ALDOA|ALDOB|FBP1|KHK|PFKFB3|PFKFB4|GLYCTK	-6.9	Input ID
GO-BP	19	GO:0042445	hormone metabolic process	-9	5.4	8.6	24156	241	370	20	5.4	1.2	124|133|335|866|1551|1559|1577|1593|3091|5446|5950|6567|6696|6718|7276|7923|8608|25825|59342|84649	ADH1A|ADM|APOA1|SERPINA6|CYP3A7|CYP2C9|CYP3A5|CYP27A1|HIF1A|PON3|RBP4|SLC16A2|SPP1|AKR1D1|TTR|HSD17B8|RDH16|BACE2|SCPEP1|DGAT2	-6.8	Input ID
GO-BP	19	GO:0006094	gluconeogenesis	-8.9	9.3	9.9	24156	91	370	13	3.5	0.96	226|229|467|2023|2026|2203|2538|2806|5106|5230|5950|27232|84649	ALDOA|ALDOB|ATF3|ENO1|ENO2|FBP1|G6PC|GOT2|PCK2|PGK1|RBP4|GNMT|DGAT2	-6.8	Input ID
GO-BP	19	GO:0002526	acute inflammatory response	-8.8	5.6	8.6	24156	222	370	19	5.1	1.1	462|714|728|729|732|1361|1776|2161|2207|3383|3570|3818|5345|6279|6291|7036|9180|10877|11326	SERPINC1|C1QC|C5AR1|C6|C8B|CPB2|DNASE1L3|F12|FCER1G|ICAM1|IL6R|KLKB1|SERPINF2|S100A8|SAA4|TFR2|OSMR|CFHR4|VSIG4	-6.7	Input ID
GO-BP	19	GO:0016042	lipid catabolic process	-8.7	4.5	8.1	24156	331	370	23	6.2	1.3	335|344|345|427|1373|1579|1581|1593|1962|2822|4051|4594|5106|5264|5538|6696|6718|8309|8529|11001|55268|79887|84647	APOA1|APOC2|APOC3|ASAH1|CPS1|CYP4A11|CYP7A1|CYP27A1|EHHADH|GPLD1|CYP4F3|MMUT|PCK2|PHYH|PPT1|SPP1|AKR1D1|ACOX2|CYP4F2|SLC27A2|ECHDC2|PLBD1|PLA2G12B	-6.6	Input ID
GO-BP	19	GO:0019319	hexose biosynthetic process	-8.7	9	9.7	24156	94	370	13	3.5	0.96	226|229|467|2023|2026|2203|2538|2806|5106|5230|5950|27232|84649	ALDOA|ALDOB|ATF3|ENO1|ENO2|FBP1|G6PC|GOT2|PCK2|PGK1|RBP4|GNMT|DGAT2	-6.6	Input ID
GO-BP	19	GO:0019674	NAD metabolic process	-8.7	10	10	24156	77	370	12	3.2	0.92	226|229|2023|2026|3099|3939|5214|5230|5313|5315|8564|23498	ALDOA|ALDOB|ENO1|ENO2|HK2|LDHA|PFKP|PGK1|PKLR|PKM|KMO|HAAO	-6.6	Input ID
GO-BP	19	GO:0034404	nucleobase-containing small molecule biosynthetic process	-8.6	5.5	8.4	24156	227	370	19	5.1	1.1	226|229|2023|2026|2203|3091|3099|3939|5209|5210|5214|5230|5313|5315|7498|51085|54541|55526|55753	ALDOA|ALDOB|ENO1|ENO2|FBP1|HIF1A|HK2|LDHA|PFKFB3|PFKFB4|PFKP|PGK1|PKLR|PKM|XDH|MLXIPL|DDIT4|DHTKD1|OGDHL	-6.5	Input ID
GO-BP	19	GO:0006869	lipid transport	-8.6	4.3	7.9	24156	365	370	24	6.5	1.3	123|302|335|344|345|1579|2806|3685|4018|4363|5104|5244|5360|5444|5950|6554|6696|8529|10877|10998|11000|11001|11309|84647	PLIN2|ANXA2|APOA1|APOC2|APOC3|CYP4A11|GOT2|ITGAV|LPA|ABCC1|SERPINA5|ABCB4|PLTP|PON1|RBP4|SLC10A1|SPP1|CYP4F2|CFHR4|SLC27A5|SLC27A3|SLC27A2|SLCO2B1|PLA2G12B	-6.5	Input ID
GO-BP	19	GO:0006007	glucose catabolic process	-8.6	16	11	24156	36	370	9	2.4	0.8	226|229|2023|2026|3099|5214|5230|5313|5315	ALDOA|ALDOB|ENO1|ENO2|HK2|PFKP|PGK1|PKLR|PKM	-6.5	Input ID
GO-BP	19	GO:0062013	positive regulation of small molecule metabolic process	-8.6	6.7	8.9	24156	157	370	16	4.3	1.1	133|335|344|1581|2023|2822|3091|5209|5210|5230|7114|9104|51085|55022|84649|171425	ADM|APOA1|APOC2|CYP7A1|ENO1|GPLD1|HIF1A|PFKFB3|PFKFB4|PGK1|TMSB4X|RGN|MLXIPL|PID1|DGAT2|CLYBL	-6.5	Input ID
GO-BP	19	GO:0044070	regulation of anion transport	-8.5	8.7	9.5	24156	97	370	13	3.5	0.96	18|335|383|1579|5244|5621|5997|6529|6781|8529|8564|10991|27347	ABAT|APOA1|ARG1|CYP4A11|ABCB4|PRNP|RGS2|SLC6A1|STC1|CYP4F2|KMO|SLC38A3|STK39	-6.4	Input ID
GO-BP	19	GO:0009743	response to carbohydrate	-8.5	5.4	8.3	24156	231	370	19	5.1	1.1	847|1361|1581|2538|2822|2998|3091|3383|3673|3795|3939|3956|5106|5313|6529|6659|51085|55107|81035	CAT|CPB2|CYP7A1|G6PC|GPLD1|GYS2|HIF1A|ICAM1|ITGA2|KHK|LDHA|LGALS1|PCK2|PKLR|SLC6A1|SOX4|MLXIPL|ANO1|COLEC12	-6.4	Input ID
GO-BP	19	GO:0010035	response to inorganic substance	-8.4	3.5	7.4	24156	564	370	30	8.1	1.4	18|241|383|847|1373|2203|2353|2539|2822|3091|3162|3383|3725|3795|3939|4318|5066|5313|5444|5621|6279|6529|6898|7036|7128|8754|9104|9314|10397|23498	ABAT|ALOX5AP|ARG1|CAT|CPS1|FBP1|FOS|G6PD|GPLD1|HIF1A|HMOX1|ICAM1|JUN|KHK|LDHA|MMP9|PAM|PKLR|PON1|PRNP|S100A8|SLC6A1|TAT|TFR2|TNFAIP3|ADAM9|RGN|KLF4|NDRG1|HAAO	-6.3	Input ID
GO-BP	19	GO:0006720	isoprenoid metabolic process	-8.4	7	8.9	24156	140	370	15	4.1	1	124|335|344|345|1551|1559|1577|3158|5264|5950|7276|8608|59342|84649|285440	ADH1A|APOA1|APOC2|APOC3|CYP3A7|CYP2C9|CYP3A5|HMGCS2|PHYH|RBP4|TTR|RDH16|SCPEP1|DGAT2|CYP4V2	-6.3	Input ID
GO-BP	19	GO:0006721	terpenoid metabolic process	-8.3	7.6	9.1	24156	120	370	14	3.8	0.99	124|335|344|345|1551|1559|1577|3158|5950|7276|8608|59342|84649|285440	ADH1A|APOA1|APOC2|APOC3|CYP3A7|CYP2C9|CYP3A5|HMGCS2|RBP4|TTR|RDH16|SCPEP1|DGAT2|CYP4V2	-6.3	Input ID
GO-BP	19	GO:0044270	cellular nitrogen compound catabolic process	-8.2	3.1	7.1	24156	718	370	34	9.2	1.5	226|229|635|1577|1776|1807|1808|2023|2026|2203|3091|3099|3162|3939|5209|5210|5214|5230|5313|5315|7263|7498|7538|8564|9104|10643|10841|23498|29958|51085|51733|54541|55526|55753	ALDOA|ALDOB|BHMT|CYP3A5|DNASE1L3|DPYS|DPYSL2|ENO1|ENO2|FBP1|HIF1A|HK2|HMOX1|LDHA|PFKFB3|PFKFB4|PFKP|PGK1|PKLR|PKM|TST|XDH|ZFP36|KMO|RGN|IGF2BP3|FTCD|HAAO|DMGDH|MLXIPL|UPB1|DDIT4|DHTKD1|OGDHL	-6.1	Input ID
GO-BP	19	GO:0015718	monocarboxylic acid transport	-8.1	6.2	8.4	24156	169	370	16	4.3	1.1	18|123|1579|2806|5244|6529|6535|6554|6567|8529|10991|10998|11000|11001|11309|84647	ABAT|PLIN2|CYP4A11|GOT2|ABCB4|SLC6A1|SLC6A8|SLC10A1|SLC16A2|CYP4F2|SLC38A3|SLC27A5|SLC27A3|SLC27A2|SLCO2B1|PLA2G12B	-6	Input ID
GO-BP	19	GO:0031638	zymogen activation	-8.1	12	10	24156	54	370	10	2.7	0.84	1361|2023|2158|2160|2161|3818|5054|5230|5270|5345	CPB2|ENO1|F9|F11|F12|KLKB1|SERPINE1|PGK1|SERPINE2|SERPINF2	-6	Input ID
GO-BP	19	GO:0010755	regulation of plasminogen activation	-8	33	14	24156	12	370	6	1.6	0.66	1361|2023|2161|5054|5270|5345	CPB2|ENO1|F12|SERPINE1|SERPINE2|SERPINF2	-5.9	Input ID
GO-BP	19	GO:0060326	cell chemotaxis	-7.9	4.5	7.7	24156	304	370	21	5.7	1.2	728|1839|1880|2155|2207|3273|3570|4015|4363|4851|5054|6279|6280|6291|6364|6370|6372|6374|7114|7852|27347	C5AR1|HBEGF|GPR183|F7|FCER1G|HRG|IL6R|LOX|ABCC1|NOTCH1|SERPINE1|S100A8|S100A9|SAA4|CCL20|CCL25|CXCL6|CXCL5|TMSB4X|CXCR4|STK39	-5.9	Input ID
GO-BP	19	GO:0006734	NADH metabolic process	-7.9	14	11	24156	42	370	9	2.4	0.8	226|229|2023|2026|3099|5214|5230|5313|5315	ALDOA|ALDOB|ENO1|ENO2|HK2|PFKP|PGK1|PKLR|PKM	-5.9	Input ID
GO-BP	19	GO:1901137	carbohydrate derivative biosynthetic process	-7.9	3	6.9	24156	774	370	35	9.5	1.5	226|229|1462|1839|2023|2026|2203|2539|3091|3099|3939|5209|5210|5214|5230|5313|5315|5352|5538|6319|7086|7114|7923|9245|22822|25825|51084|51085|53354|54541|55022|55526|55753|84002|143888	ALDOA|ALDOB|VCAN|HBEGF|ENO1|ENO2|FBP1|G6PD|HIF1A|HK2|LDHA|PFKFB3|PFKFB4|PFKP|PGK1|PKLR|PKM|PLOD2|PPT1|SCD|TKT|TMSB4X|HSD17B8|GCNT3|PHLDA1|BACE2|CRYL1|MLXIPL|PANK1|DDIT4|PID1|DHTKD1|OGDHL|B3GNT5|POGLUT3	-5.9	Input ID
GO-BP	19	GO:0051604	protein maturation	-7.9	4	7.4	24156	396	370	24	6.5	1.3	714|728|729|732|1361|2023|2155|2158|2160|2161|3818|5054|5230|5270|5345|5552|5621|6659|7036|10877|11326|25825|30001|148738	C1QC|C5AR1|C6|C8B|CPB2|ENO1|F7|F9|F11|F12|KLKB1|SERPINE1|PGK1|SERPINE2|SERPINF2|SRGN|PRNP|SOX4|TFR2|CFHR4|VSIG4|BACE2|ERO1A|HJV	-5.9	Input ID
GO-BP	19	GO:0009636	response to toxic substance	-7.8	3.4	7.1	24156	533	370	28	7.6	1.4	18|241|383|670|847|1373|2052|2353|2538|2539|2806|3162|3383|3725|3939|5444|5446|5950|5997|6279|6280|6529|7097|7128|8754|9104|9314|10400	ABAT|ALOX5AP|ARG1|BPHL|CAT|CPS1|EPHX1|FOS|G6PC|G6PD|GOT2|HMOX1|ICAM1|JUN|LDHA|PON1|PON3|RBP4|RGS2|S100A8|S100A9|SLC6A1|TLR2|TNFAIP3|ADAM9|RGN|KLF4|PEMT	-5.7	Input ID
GO-BP	19	GO:1901652	response to peptide	-7.7	3.4	7.1	24156	534	370	28	7.6	1.4	133|383|847|1373|2155|2538|2806|2822|3383|3795|4318|4321|4363|4851|5106|5313|5315|5621|6513|7097|7128|9314|9518|11031|23433|28999|55022|55107	ADM|ARG1|CAT|CPS1|F7|G6PC|GOT2|GPLD1|ICAM1|KHK|MMP9|MMP12|ABCC1|NOTCH1|PCK2|PKLR|PKM|PRNP|SLC2A1|TLR2|TNFAIP3|KLF4|GDF15|RAB31|RHOQ|KLF15|PID1|ANO1	-5.7	Input ID
GO-BP	19	GO:0030198	extracellular matrix organization	-7.7	4	7.3	24156	373	370	23	6.2	1.3	960|1361|1462|3383|3491|3673|3685|3818|3912|4015|4312|4316|4318|4321|4851|5054|5340|5345|5768|6696|7276|30001|164656	CD44|CPB2|VCAN|ICAM1|CCN1|ITGA2|ITGAV|KLKB1|LAMB1|LOX|MMP1|MMP7|MMP9|MMP12|NOTCH1|SERPINE1|PLG|SERPINF2|QSOX1|SPP1|TTR|ERO1A|TMPRSS6	-5.7	Input ID
GO-BP	19	GO:0055088	lipid homeostasis	-7.7	6.3	8.2	24156	156	370	15	4.1	1	335|344|345|1581|2538|5244|8309|8856|9970|29116|51085|84647|84649|123876|100133941	APOA1|APOC2|APOC3|CYP7A1|G6PC|ABCB4|ACOX2|NR1I2|NR1I3|MYLIP|MLXIPL|PLA2G12B|DGAT2|ACSM2A|CD24	-5.7	Input ID
GO-BP	19	GO:0062012	regulation of small molecule metabolic process	-7.7	3.6	7.1	24156	469	370	26	7	1.3	133|335|344|345|635|1581|2023|2203|2822|3091|3486|3795|5209|5210|5230|6319|7108|7114|9056|9104|27232|51085|54541|55022|84649|171425	ADM|APOA1|APOC2|APOC3|BHMT|CYP7A1|ENO1|FBP1|GPLD1|HIF1A|IGFBP3|KHK|PFKFB3|PFKFB4|PGK1|SCD|TM7SF2|TMSB4X|SLC7A7|RGN|GNMT|MLXIPL|DDIT4|PID1|DGAT2|CLYBL	-5.7	Input ID
GO-BP	19	GO:0010817	regulation of hormone levels	-7.7	3.4	7	24156	537	370	28	7.6	1.4	18|124|133|335|866|1551|1559|1577|1593|2822|3091|5446|5950|6513|6514|6567|6580|6659|6696|6718|7036|7276|7923|8608|25825|55107|59342|84649	ABAT|ADH1A|ADM|APOA1|SERPINA6|CYP3A7|CYP2C9|CYP3A5|CYP27A1|GPLD1|HIF1A|PON3|RBP4|SLC2A1|SLC2A2|SLC16A2|SLC22A1|SOX4|SPP1|AKR1D1|TFR2|TTR|HSD17B8|RDH16|BACE2|ANO1|SCPEP1|DGAT2	-5.7	Input ID
GO-BP	19	GO:0046700	heterocycle catabolic process	-7.6	3	6.8	24156	717	370	33	8.9	1.5	226|229|1548|1610|1776|1807|1808|2023|2026|2203|3091|3099|3162|3939|5209|5210|5214|5230|5313|5315|5446|7498|7538|8564|9104|10643|10841|23498|51085|51733|54541|55526|55753	ALDOA|ALDOB|CYP2A6|DAO|DNASE1L3|DPYS|DPYSL2|ENO1|ENO2|FBP1|HIF1A|HK2|HMOX1|LDHA|PFKFB3|PFKFB4|PFKP|PGK1|PKLR|PKM|PON3|XDH|ZFP36|KMO|RGN|IGF2BP3|FTCD|HAAO|MLXIPL|UPB1|DDIT4|DHTKD1|OGDHL	-5.6	Input ID
GO-BP	19	GO:1903317	regulation of protein maturation	-7.6	5.7	8	24156	182	370	16	4.3	1.1	714|728|729|732|1361|2023|2161|3818|5054|5270|5345|5621|6659|7036|10877|11326	C1QC|C5AR1|C6|C8B|CPB2|ENO1|F12|KLKB1|SERPINE1|SERPINE2|SERPINF2|PRNP|SOX4|TFR2|CFHR4|VSIG4	-5.6	Input ID
GO-BP	19	GO:0006575	cellular modified amino acid metabolic process	-7.6	5.3	7.8	24156	208	370	17	4.6	1.1	635|2539|2593|2806|3029|5352|6535|6567|7915|8875|10400|10841|27232|29958|30001|51268|112399	BHMT|G6PD|GAMT|GOT2|HAGH|PLOD2|SLC6A8|SLC16A2|ALDH5A1|VNN2|PEMT|FTCD|GNMT|DMGDH|ERO1A|PIPOX|EGLN3	-5.6	Input ID
GO-BP	19	GO:0050727	regulation of inflammatory response	-7.6	3.5	7	24156	508	370	27	7.3	1.4	335|714|728|729|732|1075|1361|1776|2161|2207|3673|3818|4318|4363|5054|5624|6279|6280|7097|7114|7128|9180|9314|10877|11326|27347|114770	APOA1|C1QC|C5AR1|C6|C8B|CTSC|CPB2|DNASE1L3|F12|FCER1G|ITGA2|KLKB1|MMP9|ABCC1|SERPINE1|PROC|S100A8|S100A9|TLR2|TMSB4X|TNFAIP3|OSMR|KLF4|CFHR4|VSIG4|STK39|PGLYRP2	-5.6	Input ID
GO-BP	19	GO:0016485	protein processing	-7.4	4.2	7.2	24156	327	370	21	5.7	1.2	714|728|729|732|1361|2023|2155|2158|2160|2161|3818|5054|5230|5270|5345|5552|5621|10877|11326|25825|148738	C1QC|C5AR1|C6|C8B|CPB2|ENO1|F7|F9|F11|F12|KLKB1|SERPINE1|PGK1|SERPINE2|SERPINF2|SRGN|PRNP|CFHR4|VSIG4|BACE2|HJV	-5.4	Input ID
GO-BP	19	GO:0002237	response to molecule of bacterial origin	-7.4	4	7.2	24156	358	370	22	5.9	1.2	133|383|728|1373|2353|3383|3725|4851|5054|6279|6372|6374|7097|7128|7538|8564|8754|8856|9970|23643|84868|100133941	ADM|ARG1|C5AR1|CPS1|FOS|ICAM1|JUN|NOTCH1|SERPINE1|S100A8|CXCL6|CXCL5|TLR2|TNFAIP3|ZFP36|KMO|ADAM9|NR1I2|NR1I3|LY96|HAVCR2|CD24	-5.4	Input ID
GO-BP	19	GO:0044242	cellular lipid catabolic process	-7.4	5.1	7.6	24156	216	370	17	4.6	1.1	335|344|345|427|1373|1579|1962|2822|4051|4594|5106|5264|5538|8309|8529|11001|55268	APOA1|APOC2|APOC3|ASAH1|CPS1|CYP4A11|EHHADH|GPLD1|CYP4F3|MMUT|PCK2|PHYH|PPT1|ACOX2|CYP4F2|SLC27A2|ECHDC2	-5.4	Input ID
GO-BP	19	GO:0010942	positive regulation of cell death	-7.3	2.9	6.6	24156	739	370	33	8.9	1.5	133|467|665|1075|1649|1687|1848|2353|2822|3162|3273|3486|3491|3725|3827|3939|4318|4851|5329|5621|6279|6280|6659|7305|7498|8309|8564|9240|22822|22943|29948|54541|112399	ADM|ATF3|BNIP3L|CTSC|DDIT3|GSDME|DUSP6|FOS|GPLD1|HMOX1|HRG|IGFBP3|CCN1|JUN|KNG1|LDHA|MMP9|NOTCH1|PLAUR|PRNP|S100A8|S100A9|SOX4|TYROBP|XDH|ACOX2|KMO|PNMA1|PHLDA1|DKK1|OSGIN1|DDIT4|EGLN3	-5.3	Input ID
GO-BP	19	GO:0051919	positive regulation of fibrinolysis	-7.3	65	16	24156	4	370	4	1.1	0.54	2160|2161|3818|5340	F11|F12|KLKB1|PLG	-5.3	Input ID
GO-BP	19	GO:0009205	purine ribonucleoside triphosphate metabolic process	-7.2	4.1	7.1	24156	335	370	21	5.7	1.2	226|229|2023|2026|2203|3091|3099|3939|5209|5210|5214|5230|5313|5315|7114|23433|51085|54541|55022|55526|55753	ALDOA|ALDOB|ENO1|ENO2|FBP1|HIF1A|HK2|LDHA|PFKFB3|PFKFB4|PFKP|PGK1|PKLR|PKM|TMSB4X|RHOQ|MLXIPL|DDIT4|PID1|DHTKD1|OGDHL	-5.2	Input ID
GO-BP	19	GO:0046034	ATP metabolic process	-7.2	4.3	7.2	24156	306	370	20	5.4	1.2	226|229|2023|2026|2203|3091|3099|3939|5209|5210|5214|5230|5313|5315|7114|51085|54541|55022|55526|55753	ALDOA|ALDOB|ENO1|ENO2|FBP1|HIF1A|HK2|LDHA|PFKFB3|PFKFB4|PFKP|PGK1|PKLR|PKM|TMSB4X|MLXIPL|DDIT4|PID1|DHTKD1|OGDHL	-5.2	Input ID
GO-BP	19	GO:0006641	triglyceride metabolic process	-7.2	7.5	8.3	24156	104	370	12	3.2	0.92	335|344|345|847|1373|2538|2822|5106|9104|10998|80168|84649	APOA1|APOC2|APOC3|CAT|CPS1|G6PC|GPLD1|PCK2|RGN|SLC27A5|MOGAT2|DGAT2	-5.2	Input ID
GO-BP	19	GO:0001523	retinoid metabolic process	-7.2	7.5	8.3	24156	104	370	12	3.2	0.92	124|335|344|345|1551|1577|5950|7276|8608|59342|84649|285440	ADH1A|APOA1|APOC2|APOC3|CYP3A7|CYP3A5|RBP4|TTR|RDH16|SCPEP1|DGAT2|CYP4V2	-5.2	Input ID
GO-BP	19	GO:0032496	response to lipopolysaccharide	-7.2	4.1	7.1	24156	338	370	21	5.7	1.2	133|383|728|1373|2353|3383|3725|4851|5054|6279|6372|6374|7097|7128|7538|8564|8754|8856|9970|23643|84868	ADM|ARG1|C5AR1|CPS1|FOS|ICAM1|JUN|NOTCH1|SERPINE1|S100A8|CXCL6|CXCL5|TLR2|TNFAIP3|ZFP36|KMO|ADAM9|NR1I2|NR1I3|LY96|HAVCR2	-5.2	Input ID
GO-BP	19	GO:0009199	ribonucleoside triphosphate metabolic process	-7.1	4	7	24156	341	370	21	5.7	1.2	226|229|2023|2026|2203|3091|3099|3939|5209|5210|5214|5230|5313|5315|7114|23433|51085|54541|55022|55526|55753	ALDOA|ALDOB|ENO1|ENO2|FBP1|HIF1A|HK2|LDHA|PFKFB3|PFKFB4|PFKP|PGK1|PKLR|PKM|TMSB4X|RHOQ|MLXIPL|DDIT4|PID1|DHTKD1|OGDHL	-5.1	Input ID
GO-BP	19	GO:0009144	purine nucleoside triphosphate metabolic process	-7.1	4	7	24156	342	370	21	5.7	1.2	226|229|2023|2026|2203|3091|3099|3939|5209|5210|5214|5230|5313|5315|7114|23433|51085|54541|55022|55526|55753	ALDOA|ALDOB|ENO1|ENO2|FBP1|HIF1A|HK2|LDHA|PFKFB3|PFKFB4|PFKP|PGK1|PKLR|PKM|TMSB4X|RHOQ|MLXIPL|DDIT4|PID1|DHTKD1|OGDHL	-5.1	Input ID
GO-BP	19	GO:0006935	chemotaxis	-7	3	6.5	24156	649	370	30	8.1	1.4	335|728|1808|1839|1880|2041|2155|2207|3273|3491|3570|3673|3685|3950|4015|4363|4851|5054|5329|6279|6280|6291|6364|6370|6372|6374|7114|7852|10457|27347	APOA1|C5AR1|DPYSL2|HBEGF|GPR183|EPHA1|F7|FCER1G|HRG|CCN1|IL6R|ITGA2|ITGAV|LECT2|LOX|ABCC1|NOTCH1|SERPINE1|PLAUR|S100A8|S100A9|SAA4|CCL20|CCL25|CXCL6|CXCL5|TMSB4X|CXCR4|GPNMB|STK39	-5.1	Input ID
GO-BP	19	GO:0006638	neutral lipid metabolic process	-7	6.6	7.9	24156	129	370	13	3.5	0.96	283|335|344|345|847|1373|2538|2822|5106|9104|10998|80168|84649	ANG|APOA1|APOC2|APOC3|CAT|CPS1|G6PC|GPLD1|PCK2|RGN|SLC27A5|MOGAT2|DGAT2	-5	Input ID
GO-BP	19	GO:0006639	acylglycerol metabolic process	-7	6.6	7.9	24156	129	370	13	3.5	0.96	283|335|344|345|847|1373|2538|2822|5106|9104|10998|80168|84649	ANG|APOA1|APOC2|APOC3|CAT|CPS1|G6PC|GPLD1|PCK2|RGN|SLC27A5|MOGAT2|DGAT2	-5	Input ID
GO-BP	19	GO:0042330	taxis	-7	3	6.5	24156	651	370	30	8.1	1.4	335|728|1808|1839|1880|2041|2155|2207|3273|3491|3570|3673|3685|3950|4015|4363|4851|5054|5329|6279|6280|6291|6364|6370|6372|6374|7114|7852|10457|27347	APOA1|C5AR1|DPYSL2|HBEGF|GPR183|EPHA1|F7|FCER1G|HRG|CCN1|IL6R|ITGA2|ITGAV|LECT2|LOX|ABCC1|NOTCH1|SERPINE1|PLAUR|S100A8|S100A9|SAA4|CCL20|CCL25|CXCL6|CXCL5|TMSB4X|CXCR4|GPNMB|STK39	-5	Input ID
GO-BP	19	GO:0034754	cellular hormone metabolic process	-7	6.5	7.9	24156	130	370	13	3.5	0.96	124|133|1551|1559|1577|5950|6696|6718|7276|7923|8608|59342|84649	ADH1A|ADM|CYP3A7|CYP2C9|CYP3A5|RBP4|SPP1|AKR1D1|TTR|HSD17B8|RDH16|SCPEP1|DGAT2	-5	Input ID
GO-BP	19	GO:0009617	response to bacterium	-7	2.9	6.4	24156	729	370	32	8.6	1.5	133|383|728|1373|2207|2353|3383|3570|3725|4069|4851|5054|5272|5996|6279|6280|6364|6372|6374|7097|7128|7538|8564|8754|8856|9970|23643|81035|84868|114770|653808|100133941	ADM|ARG1|C5AR1|CPS1|FCER1G|FOS|ICAM1|IL6R|JUN|LYZ|NOTCH1|SERPINE1|SERPINB9|RGS1|S100A8|S100A9|CCL20|CXCL6|CXCL5|TLR2|TNFAIP3|ZFP36|KMO|ADAM9|NR1I2|NR1I3|LY96|COLEC12|HAVCR2|PGLYRP2|ZG16|CD24	-5	Input ID
GO-BP	19	GO:0071466	cellular response to xenobiotic stimulus	-6.9	5.5	7.5	24156	179	370	15	4.1	1	383|670|1548|1549|1551|1559|1577|2052|3383|5106|5446|8824|8856|54541|348158	ARG1|BPHL|CYP2A6|CYP2A7|CYP3A7|CYP2C9|CYP3A5|EPHX1|ICAM1|PCK2|PON3|CES2|NR1I2|DDIT4|ACSM2B	-5	Input ID
GO-BP	19	GO:0034284	response to monosaccharide	-6.9	5.1	7.3	24156	205	370	16	4.3	1.1	847|1361|1581|2822|2998|3091|3383|3673|3795|3939|3956|5106|5313|6659|51085|55107	CAT|CPB2|CYP7A1|GPLD1|GYS2|HIF1A|ICAM1|ITGA2|KHK|LDHA|LGALS1|PCK2|PKLR|SOX4|MLXIPL|ANO1	-4.9	Input ID
GO-BP	19	GO:1900048	positive regulation of hemostasis	-6.9	17	10	24156	27	370	7	1.9	0.71	1361|2155|2161|3273|5054|5340|5345	CPB2|F7|F12|HRG|SERPINE1|PLG|SERPINF2	-4.9	Input ID
GO-BP	19	GO:0072378	blood coagulation, fibrin clot formation	-6.9	17	10	24156	27	370	7	1.9	0.71	462|2155|2158|2160|2161|3818|3827	SERPINC1|F7|F9|F11|F12|KLKB1|KNG1	-4.9	Input ID
GO-BP	19	GO:0030194	positive regulation of blood coagulation	-6.9	17	10	24156	27	370	7	1.9	0.71	1361|2155|2161|3273|5054|5340|5345	CPB2|F7|F12|HRG|SERPINE1|PLG|SERPINF2	-4.9	Input ID
GO-BP	19	GO:0016101	diterpenoid metabolic process	-6.9	7.1	8	24156	110	370	12	3.2	0.92	124|335|344|345|1551|1577|5950|7276|8608|59342|84649|285440	ADH1A|APOA1|APOC2|APOC3|CYP3A7|CYP3A5|RBP4|TTR|RDH16|SCPEP1|DGAT2|CYP4V2	-4.9	Input ID
GO-BP	19	GO:0007162	negative regulation of cell adhesion	-6.8	4.2	6.9	24156	294	370	19	5.1	1.1	18|335|383|3273|3827|3956|4321|4851|5054|5270|5340|5621|6370|9314|10457|11326|23603|27242|84868	ABAT|APOA1|ARG1|HRG|KNG1|LGALS1|MMP12|NOTCH1|SERPINE1|SERPINE2|PLG|PRNP|CCL25|KLF4|GPNMB|VSIG4|CORO1C|TNFRSF21|HAVCR2	-4.8	Input ID
GO-BP	19	GO:0050820	positive regulation of coagulation	-6.8	16	10	24156	28	370	7	1.9	0.71	1361|2155|2161|3273|5054|5340|5345	CPB2|F7|F12|HRG|SERPINE1|PLG|SERPINF2	-4.8	Input ID
GO-BP	19	GO:0030335	positive regulation of cell migration	-6.7	3.1	6.4	24156	560	370	27	7.3	1.4	728|1601|1839|2041|2155|2822|3091|3162|3383|3491|3570|3673|3685|3725|3912|4318|4739|4851|5054|6282|6364|7114|7852|8754|10457|22919|27347	C5AR1|DAB2|HBEGF|EPHA1|F7|GPLD1|HIF1A|HMOX1|ICAM1|CCN1|IL6R|ITGA2|ITGAV|JUN|LAMB1|MMP9|NEDD9|NOTCH1|SERPINE1|S100A11|CCL20|TMSB4X|CXCR4|ADAM9|GPNMB|MAPRE1|STK39	-4.8	Input ID
GO-BP	19	GO:0051918	negative regulation of fibrinolysis	-6.7	33	12	24156	10	370	5	1.4	0.6	1361|3273|5054|5340|5345	CPB2|HRG|SERPINE1|PLG|SERPINF2	-4.8	Input ID
GO-BP	19	GO:0007597	blood coagulation, intrinsic pathway	-6.7	22	11	24156	18	370	6	1.6	0.66	462|2158|2160|2161|3818|3827	SERPINC1|F9|F11|F12|KLKB1|KNG1	-4.8	Input ID
GO-BP	19	GO:0006633	fatty acid biosynthetic process	-6.7	5.6	7.4	24156	162	370	14	3.8	0.99	241|335|344|345|1559|1579|1581|6319|7923|9104|51085|54988|123876|348158	ALOX5AP|APOA1|APOC2|APOC3|CYP2C9|CYP4A11|CYP7A1|SCD|HSD17B8|RGN|MLXIPL|ACSM5|ACSM2A|ACSM2B	-4.7	Input ID
GO-BP	19	GO:0009141	nucleoside triphosphate metabolic process	-6.7	3.8	6.7	24156	362	370	21	5.7	1.2	226|229|2023|2026|2203|3091|3099|3939|5209|5210|5214|5230|5313|5315|7114|23433|51085|54541|55022|55526|55753	ALDOA|ALDOB|ENO1|ENO2|FBP1|HIF1A|HK2|LDHA|PFKFB3|PFKFB4|PFKP|PGK1|PKLR|PKM|TMSB4X|RHOQ|MLXIPL|DDIT4|PID1|DHTKD1|OGDHL	-4.7	Input ID
GO-BP	19	GO:0031960	response to corticosteroid	-6.6	5.6	7.4	24156	163	370	14	3.8	0.99	133|189|383|1373|2353|3383|4851|5066|5106|6781|6898|7538|8754|54541	ADM|AGXT|ARG1|CPS1|FOS|ICAM1|NOTCH1|PAM|PCK2|STC1|TAT|ZFP36|ADAM9|DDIT4	-4.7	Input ID
GO-BP	19	GO:0030155	regulation of cell adhesion	-6.6	2.8	6.2	24156	716	370	31	8.4	1.4	18|335|383|960|2041|3273|3383|3491|3673|3685|3827|3956|4321|4739|4851|5054|5270|5329|5340|5345|5621|6370|7852|8754|9314|10457|11326|23603|27242|84868|100133941	ABAT|APOA1|ARG1|CD44|EPHA1|HRG|ICAM1|CCN1|ITGA2|ITGAV|KNG1|LGALS1|MMP12|NEDD9|NOTCH1|SERPINE1|SERPINE2|PLAUR|PLG|SERPINF2|PRNP|CCL25|CXCR4|ADAM9|KLF4|GPNMB|VSIG4|CORO1C|TNFRSF21|HAVCR2|CD24	-4.7	Input ID
GO-BP	19	GO:0009064	glutamine family amino acid metabolic process	-6.6	8.6	8.3	24156	76	370	10	2.7	0.84	383|1373|1610|2806|6898|7915|9056|10841|27165|137872	ARG1|CPS1|DAO|GOT2|TAT|ALDH5A1|SLC7A7|FTCD|GLS2|ADHFE1	-4.7	Input ID
GO-BP	19	GO:0032890	regulation of organic acid transport	-6.6	10	8.6	24156	59	370	9	2.4	0.8	18|383|1579|5997|6529|8529|8564|10991|27347	ABAT|ARG1|CYP4A11|RGS2|SLC6A1|CYP4F2|KMO|SLC38A3|STK39	-4.6	Input ID
GO-BP	19	GO:0006690	icosanoid metabolic process	-6.5	6.6	7.6	24156	119	370	12	3.2	0.92	241|1548|1549|1559|1579|4051|4363|5444|5446|7097|8529|8824	ALOX5AP|CYP2A6|CYP2A7|CYP2C9|CYP4A11|CYP4F3|ABCC1|PON1|PON3|TLR2|CYP4F2|CES2	-4.6	Input ID
GO-BP	19	GO:0042632	cholesterol homeostasis	-6.4	7.3	7.8	24156	99	370	11	3	0.88	335|344|345|1581|2538|8856|9970|29116|84647|84649|100133941	APOA1|APOC2|APOC3|CYP7A1|G6PC|NR1I2|NR1I3|MYLIP|PLA2G12B|DGAT2|CD24	-4.5	Input ID
GO-BP	19	GO:0006790	sulfur compound metabolic process	-6.4	3.7	6.5	24156	373	370	21	5.7	1.2	189|635|1373|1462|2539|3029|3158|4143|4594|5538|6319|7263|7915|7923|10400|27232|51268|54988|84649|123876|348158	AGXT|BHMT|CPS1|VCAN|G6PD|HAGH|HMGCS2|MAT1A|MMUT|PPT1|SCD|TST|ALDH5A1|HSD17B8|PEMT|GNMT|PIPOX|ACSM5|DGAT2|ACSM2A|ACSM2B	-4.5	Input ID
GO-BP	19	GO:0006066	alcohol metabolic process	-6.4	3.7	6.5	24156	374	370	21	5.7	1.2	124|335|427|847|1551|1559|1577|1581|1593|2539|3158|5106|5444|5950|6319|6718|7108|7276|8608|80168|84649	ADH1A|APOA1|ASAH1|CAT|CYP3A7|CYP2C9|CYP3A5|CYP7A1|CYP27A1|G6PD|HMGCS2|PCK2|PON1|RBP4|SCD|AKR1D1|TM7SF2|TTR|RDH16|MOGAT2|DGAT2	-4.5	Input ID
GO-BP	19	GO:0009167	purine ribonucleoside monophosphate metabolic process	-6.4	3.8	6.5	24156	342	370	20	5.4	1.2	226|229|2023|2026|2203|3091|3099|3939|5209|5210|5214|5230|5313|5315|7114|51085|54541|55022|55526|55753	ALDOA|ALDOB|ENO1|ENO2|FBP1|HIF1A|HK2|LDHA|PFKFB3|PFKFB4|PFKP|PGK1|PKLR|PKM|TMSB4X|MLXIPL|DDIT4|PID1|DHTKD1|OGDHL	-4.5	Input ID
GO-BP	19	GO:0055092	sterol homeostasis	-6.4	7.2	7.7	24156	100	370	11	3	0.88	335|344|345|1581|2538|8856|9970|29116|84647|84649|100133941	APOA1|APOC2|APOC3|CYP7A1|G6PC|NR1I2|NR1I3|MYLIP|PLA2G12B|DGAT2|CD24	-4.5	Input ID
GO-BP	19	GO:0009126	purine nucleoside monophosphate metabolic process	-6.4	3.8	6.5	24156	343	370	20	5.4	1.2	226|229|2023|2026|2203|3091|3099|3939|5209|5210|5214|5230|5313|5315|7114|51085|54541|55022|55526|55753	ALDOA|ALDOB|ENO1|ENO2|FBP1|HIF1A|HK2|LDHA|PFKFB3|PFKFB4|PFKP|PGK1|PKLR|PKM|TMSB4X|MLXIPL|DDIT4|PID1|DHTKD1|OGDHL	-4.5	Input ID
GO-BP	19	GO:0044706	multi-multicellular organism process	-6.4	4.7	6.9	24156	224	370	16	4.3	1.1	133|383|2353|2806|3673|4316|4318|5066|5270|5997|6513|6696|6781|10991|23764|84868	ADM|ARG1|FOS|GOT2|ITGA2|MMP7|MMP9|PAM|SERPINE2|RGS2|SLC2A1|SPP1|STC1|SLC38A3|MAFF|HAVCR2	-4.5	Input ID
GO-BP	19	GO:2000147	positive regulation of cell motility	-6.4	3	6.2	24156	584	370	27	7.3	1.4	728|1601|1839|2041|2155|2822|3091|3162|3383|3491|3570|3673|3685|3725|3912|4318|4739|4851|5054|6282|6364|7114|7852|8754|10457|22919|27347	C5AR1|DAB2|HBEGF|EPHA1|F7|GPLD1|HIF1A|HMOX1|ICAM1|CCN1|IL6R|ITGA2|ITGAV|JUN|LAMB1|MMP9|NEDD9|NOTCH1|SERPINE1|S100A11|CCL20|TMSB4X|CXCR4|ADAM9|GPNMB|MAPRE1|STK39	-4.5	Input ID
GO-BP	19	GO:0051384	response to glucocorticoid	-6.4	5.8	7.3	24156	146	370	13	3.5	0.96	133|189|383|1373|2353|3383|5066|5106|6781|6898|7538|8754|54541	ADM|AGXT|ARG1|CPS1|FOS|ICAM1|PAM|PCK2|STC1|TAT|ZFP36|ADAM9|DDIT4	-4.5	Input ID
GO-BP	19	GO:0031099	regeneration	-6.3	4.9	6.9	24156	199	370	15	4.1	1	133|335|728|1361|2155|3162|3725|4851|5315|5340|5738|6696|7104|9104|9314	ADM|APOA1|C5AR1|CPB2|F7|HMOX1|JUN|NOTCH1|PKM|PLG|PTGFRN|SPP1|TM4SF4|RGN|KLF4	-4.4	Input ID
GO-BP	19	GO:0097006	regulation of plasma lipoprotein particle levels	-6.3	7	7.6	24156	102	370	11	3	0.88	302|335|344|345|2822|3162|4018|5360|5444|29116|84649	ANXA2|APOA1|APOC2|APOC3|GPLD1|HMOX1|LPA|PLTP|PON1|MYLIP|DGAT2	-4.4	Input ID
GO-BP	19	GO:0072376	protein activation cascade	-6.3	4.9	6.9	24156	201	370	15	4.1	1	462|714|728|729|732|1361|2155|2158|2160|2161|3818|3827|10747|10877|11326	SERPINC1|C1QC|C5AR1|C6|C8B|CPB2|F7|F9|F11|F12|KLKB1|KNG1|MASP2|CFHR4|VSIG4	-4.4	Input ID
GO-BP	19	GO:0044262	cellular carbohydrate metabolic process	-6.2	4.1	6.6	24156	288	370	18	4.9	1.1	2203|2538|2822|2998|3099|3486|3795|5106|5209|5210|5502|6513|9104|27232|54541|80168|84002|84649	FBP1|G6PC|GPLD1|GYS2|HK2|IGFBP3|KHK|PCK2|PFKFB3|PFKFB4|PPP1R1A|SLC2A1|RGN|GNMT|DDIT4|MOGAT2|B3GNT5|DGAT2	-4.3	Input ID
GO-BP	19	GO:0051955	regulation of amino acid transport	-6.2	14	9.2	24156	33	370	7	1.9	0.71	18|383|5997|6529|8564|10991|27347	ABAT|ARG1|RGS2|SLC6A1|KMO|SLC38A3|STK39	-4.3	Input ID
GO-BP	19	GO:0008652	cellular amino acid biosynthetic process	-6.2	7.9	7.8	24156	83	370	10	2.7	0.84	18|189|586|635|1373|2593|2806|5352|27165|51733	ABAT|AGXT|BCAT1|BHMT|CPS1|GAMT|GOT2|PLOD2|GLS2|UPB1	-4.3	Input ID
GO-BP	19	GO:0006694	steroid biosynthetic process	-6.2	4.8	6.8	24156	202	370	15	4.1	1	133|335|427|1551|1581|1593|2539|3158|6319|6718|7108|7923|8309|10998|11001	ADM|APOA1|ASAH1|CYP3A7|CYP7A1|CYP27A1|G6PD|HMGCS2|SCD|AKR1D1|TM7SF2|HSD17B8|ACOX2|SLC27A5|SLC27A2	-4.3	Input ID
GO-BP	19	GO:0046890	regulation of lipid biosynthetic process	-6.2	4.8	6.8	24156	202	370	15	4.1	1	133|335|344|345|427|1581|2822|3491|6319|7108|9104|51085|79888|84649|345275	ADM|APOA1|APOC2|APOC3|ASAH1|CYP7A1|GPLD1|CCN1|SCD|TM7SF2|RGN|MLXIPL|LPCAT1|DGAT2|HSD17B13	-4.3	Input ID
GO-BP	19	GO:0019216	regulation of lipid metabolic process	-6.2	3.4	6.3	24156	417	370	22	5.9	1.2	123|133|335|344|345|427|1579|1581|2822|3158|3491|5244|6319|7108|9104|9314|27242|51085|51280|79888|84649|345275	PLIN2|ADM|APOA1|APOC2|APOC3|ASAH1|CYP4A11|CYP7A1|GPLD1|HMGCS2|CCN1|ABCB4|SCD|TM7SF2|RGN|KLF4|TNFRSF21|MLXIPL|GOLM1|LPCAT1|DGAT2|HSD17B13	-4.3	Input ID
GO-BP	19	GO:1903580	positive regulation of ATP metabolic process	-6.2	11	8.5	24156	48	370	8	2.2	0.76	2023|3091|5209|5210|5230|7114|51085|55022	ENO1|HIF1A|PFKFB3|PFKFB4|PGK1|TMSB4X|MLXIPL|PID1	-4.3	Input ID
GO-BP	19	GO:0046889	positive regulation of lipid biosynthetic process	-6.1	7.7	7.7	24156	85	370	10	2.7	0.84	133|335|344|1581|2822|3491|9104|51085|84649|345275	ADM|APOA1|APOC2|CYP7A1|GPLD1|CCN1|RGN|MLXIPL|DGAT2|HSD17B13	-4.3	Input ID
GO-BP	19	GO:0009161	ribonucleoside monophosphate metabolic process	-6.1	3.7	6.3	24156	356	370	20	5.4	1.2	226|229|2023|2026|2203|3091|3099|3939|5209|5210|5214|5230|5313|5315|7114|51085|54541|55022|55526|55753	ALDOA|ALDOB|ENO1|ENO2|FBP1|HIF1A|HK2|LDHA|PFKFB3|PFKFB4|PFKP|PGK1|PKLR|PKM|TMSB4X|MLXIPL|DDIT4|PID1|DHTKD1|OGDHL	-4.3	Input ID
GO-BP	19	GO:0006865	amino acid transport	-6.1	5.5	7	24156	153	370	13	3.5	0.96	18|383|5997|6510|6529|6535|8564|9056|10166|10991|27165|27347|81539	ABAT|ARG1|RGS2|SLC1A5|SLC6A1|SLC6A8|KMO|SLC7A7|SLC25A15|SLC38A3|GLS2|STK39|SLC38A1	-4.3	Input ID
GO-BP	19	GO:0051272	positive regulation of cellular component movement	-6.1	2.9	6	24156	601	370	27	7.3	1.4	728|1601|1839|2041|2155|2822|3091|3162|3383|3491|3570|3673|3685|3725|3912|4318|4739|4851|5054|6282|6364|7114|7852|8754|10457|22919|27347	C5AR1|DAB2|HBEGF|EPHA1|F7|GPLD1|HIF1A|HMOX1|ICAM1|CCN1|IL6R|ITGA2|ITGAV|JUN|LAMB1|MMP9|NEDD9|NOTCH1|SERPINE1|S100A11|CCL20|TMSB4X|CXCR4|ADAM9|GPNMB|MAPRE1|STK39	-4.3	Input ID
GO-BP	19	GO:0001817	regulation of cytokine production	-6.1	2.7	5.9	24156	755	370	31	8.4	1.4	335|383|728|1649|1992|2207|3091|3162|3570|3685|4321|5054|5345|5552|5621|6372|7097|7114|7128|7305|7538|9314|10457|10643|11326|23643|27242|29923|84868|114770|100133941	APOA1|ARG1|C5AR1|DDIT3|SERPINB1|FCER1G|HIF1A|HMOX1|IL6R|ITGAV|MMP12|SERPINE1|SERPINF2|SRGN|PRNP|CXCL6|TLR2|TMSB4X|TNFAIP3|TYROBP|ZFP36|KLF4|GPNMB|IGF2BP3|VSIG4|LY96|TNFRSF21|HILPDA|HAVCR2|PGLYRP2|CD24	-4.3	Input ID
GO-BP	19	GO:0070613	regulation of protein processing	-6.1	5.1	6.8	24156	180	370	14	3.8	0.99	714|728|729|732|1361|2023|2161|3818|5054|5270|5345|5621|10877|11326	C1QC|C5AR1|C6|C8B|CPB2|ENO1|F12|KLKB1|SERPINE1|SERPINE2|SERPINF2|PRNP|CFHR4|VSIG4	-4.2	Input ID
GO-BP	19	GO:0010757	negative regulation of plasminogen activation	-6.1	44	13	24156	6	370	4	1.1	0.54	1361|5054|5270|5345	CPB2|SERPINE1|SERPINE2|SERPINF2	-4.2	Input ID
GO-BP	19	GO:0097190	apoptotic signaling pathway	-6.1	2.9	5.9	24156	607	370	27	7.3	1.4	467|597|665|960|1075|1649|1687|2023|3091|3162|3383|3570|3685|3725|4318|5054|5329|5552|6279|6280|7128|7305|23643|23645|30001|54541|100133941	ATF3|BCL2A1|BNIP3L|CD44|CTSC|DDIT3|GSDME|ENO1|HIF1A|HMOX1|ICAM1|IL6R|ITGAV|JUN|MMP9|SERPINE1|PLAUR|SRGN|S100A8|S100A9|TNFAIP3|TYROBP|LY96|PPP1R15A|ERO1A|DDIT4|CD24	-4.2	Input ID
GO-BP	19	GO:0040017	positive regulation of locomotion	-6	2.9	5.9	24156	612	370	27	7.3	1.4	728|1601|1839|2041|2155|2822|3091|3162|3383|3491|3570|3673|3685|3725|3912|4318|4739|4851|5054|6282|6364|7114|7852|8754|10457|22919|27347	C5AR1|DAB2|HBEGF|EPHA1|F7|GPLD1|HIF1A|HMOX1|ICAM1|CCN1|IL6R|ITGA2|ITGAV|JUN|LAMB1|MMP9|NEDD9|NOTCH1|SERPINE1|S100A11|CCL20|TMSB4X|CXCR4|ADAM9|GPNMB|MAPRE1|STK39	-4.1	Input ID
GO-BP	19	GO:0090303	positive regulation of wound healing	-6	8.5	7.8	24156	69	370	9	2.4	0.8	1361|1839|2155|2161|3273|5054|5340|5345|7852	CPB2|HBEGF|F7|F12|HRG|SERPINE1|PLG|SERPINF2|CXCR4	-4.1	Input ID
GO-BP	19	GO:0050900	leukocyte migration	-6	3.1	6	24156	504	370	24	6.5	1.3	483|728|960|1880|2155|2207|3162|3383|3570|3673|3685|4312|4973|5054|5340|6279|6280|6364|6370|6372|6374|7852|9056|27347	ATP1B3|C5AR1|CD44|GPR183|F7|FCER1G|HMOX1|ICAM1|IL6R|ITGA2|ITGAV|MMP1|OLR1|SERPINE1|PLG|S100A8|S100A9|CCL20|CCL25|CXCL6|CXCL5|CXCR4|SLC7A7|STK39	-4.1	Input ID
GO-BP	19	GO:0071396	cellular response to lipid	-5.9	2.9	5.8	24156	616	370	27	7.3	1.4	383|1373|1581|1601|2822|3383|3673|5054|5106|5244|6372|6374|6696|6781|7097|7128|7538|8564|8754|8856|9314|9970|23643|54541|55022|84649|84868	ARG1|CPS1|CYP7A1|DAB2|GPLD1|ICAM1|ITGA2|SERPINE1|PCK2|ABCB4|CXCL6|CXCL5|SPP1|STC1|TLR2|TNFAIP3|ZFP36|KMO|ADAM9|NR1I2|KLF4|NR1I3|LY96|DDIT4|PID1|DGAT2|HAVCR2	-4.1	Input ID
GO-BP	19	GO:0006766	vitamin metabolic process	-5.9	5.8	7	24156	135	370	12	3.2	0.92	1593|4363|4594|5360|6513|6515|8529|8564|8875|9104|23498|171425	CYP27A1|ABCC1|MMUT|PLTP|SLC2A1|SLC2A3|CYP4F2|KMO|VNN2|RGN|HAAO|CLYBL	-4.1	Input ID
GO-BP	19	GO:0042593	glucose homeostasis	-5.9	4.3	6.4	24156	243	370	16	4.3	1.1	1361|1581|2538|2822|3091|3099|3383|3956|5106|5950|6659|25825|28999|51085|55107|123876	CPB2|CYP7A1|G6PC|GPLD1|HIF1A|HK2|ICAM1|LGALS1|PCK2|RBP4|SOX4|BACE2|KLF15|MLXIPL|ANO1|ACSM2A	-4.1	Input ID
GO-BP	19	GO:0033500	carbohydrate homeostasis	-5.9	4.3	6.4	24156	244	370	16	4.3	1.1	1361|1581|2538|2822|3091|3099|3383|3956|5106|5950|6659|25825|28999|51085|55107|123876	CPB2|CYP7A1|G6PC|GPLD1|HIF1A|HK2|ICAM1|LGALS1|PCK2|RBP4|SOX4|BACE2|KLF15|MLXIPL|ANO1|ACSM2A	-4	Input ID
GO-BP	19	GO:2001171	positive regulation of ATP biosynthetic process	-5.9	12	8.6	24156	37	370	7	1.9	0.71	2023|3091|5209|5210|7114|51085|55022	ENO1|HIF1A|PFKFB3|PFKFB4|TMSB4X|MLXIPL|PID1	-4	Input ID
GO-BP	19	GO:1903793	positive regulation of anion transport	-5.9	9.9	8	24156	53	370	8	2.2	0.76	18|335|1579|5244|6529|8529|8564|10991	ABAT|APOA1|CYP4A11|ABCB4|SLC6A1|CYP4F2|KMO|SLC38A3	-4	Input ID
GO-BP	19	GO:0055090	acylglycerol homeostasis	-5.8	12	8.5	24156	38	370	7	1.9	0.71	335|344|345|51085|84647|84649|123876	APOA1|APOC2|APOC3|MLXIPL|PLA2G12B|DGAT2|ACSM2A	-4	Input ID
GO-BP	19	GO:0070328	triglyceride homeostasis	-5.8	12	8.5	24156	38	370	7	1.9	0.71	335|344|345|51085|84647|84649|123876	APOA1|APOC2|APOC3|MLXIPL|PLA2G12B|DGAT2|ACSM2A	-4	Input ID
GO-BP	19	GO:0009123	nucleoside monophosphate metabolic process	-5.8	3.5	6	24156	377	370	20	5.4	1.2	226|229|2023|2026|2203|3091|3099|3939|5209|5210|5214|5230|5313|5315|7114|51085|54541|55022|55526|55753	ALDOA|ALDOB|ENO1|ENO2|FBP1|HIF1A|HK2|LDHA|PFKFB3|PFKFB4|PFKP|PGK1|PKLR|PKM|TMSB4X|MLXIPL|DDIT4|PID1|DHTKD1|OGDHL	-3.9	Input ID
GO-BP	19	GO:0007565	female pregnancy	-5.7	4.7	6.5	24156	194	370	14	3.8	0.99	133|383|2353|2806|3673|4316|4318|5066|5997|6513|6696|6781|10991|84868	ADM|ARG1|FOS|GOT2|ITGA2|MMP7|MMP9|PAM|RGS2|SLC2A1|SPP1|STC1|SLC38A3|HAVCR2	-3.9	Input ID
GO-BP	19	GO:0031100	animal organ regeneration	-5.7	7.9	7.5	24156	74	370	9	2.4	0.8	133|335|728|1361|2155|3162|4851|5315|9104	ADM|APOA1|C5AR1|CPB2|F7|HMOX1|NOTCH1|PKM|RGN	-3.9	Input ID
GO-BP	19	GO:0009749	response to glucose	-5.7	4.7	6.4	24156	195	370	14	3.8	0.99	1361|1581|2822|2998|3091|3383|3795|3939|3956|5106|5313|6659|51085|55107	CPB2|CYP7A1|GPLD1|GYS2|HIF1A|ICAM1|KHK|LDHA|LGALS1|PCK2|PKLR|SOX4|MLXIPL|ANO1	-3.8	Input ID
GO-BP	19	GO:0016125	sterol metabolic process	-5.7	5	6.5	24156	169	370	13	3.5	0.96	335|847|1559|1581|1593|2539|3158|5444|6319|6718|7108|84649|285440	APOA1|CAT|CYP2C9|CYP7A1|CYP27A1|G6PD|HMGCS2|PON1|SCD|AKR1D1|TM7SF2|DGAT2|CYP4V2	-3.8	Input ID
GO-BP	19	GO:0043065	positive regulation of apoptotic process	-5.6	2.7	5.6	24156	679	370	28	7.6	1.4	133|467|665|1075|1649|1687|1848|2822|3162|3273|3486|3491|3725|3827|3939|4318|4851|5329|5621|6279|6280|6659|7305|7498|9240|22822|29948|112399	ADM|ATF3|BNIP3L|CTSC|DDIT3|GSDME|DUSP6|GPLD1|HMOX1|HRG|IGFBP3|CCN1|JUN|KNG1|LDHA|MMP9|NOTCH1|PLAUR|PRNP|S100A8|S100A9|SOX4|TYROBP|XDH|PNMA1|PHLDA1|OSGIN1|EGLN3	-3.8	Input ID
GO-BP	19	GO:0048545	response to steroid hormone	-5.6	3.4	5.9	24156	386	370	20	5.4	1.2	133|189|383|1373|1601|2353|3383|4015|4851|5066|5106|6696|6781|6898|7097|7538|8754|8856|9970|54541	ADM|AGXT|ARG1|CPS1|DAB2|FOS|ICAM1|LOX|NOTCH1|PAM|PCK2|SPP1|STC1|TAT|TLR2|ZFP36|ADAM9|NR1I2|NR1I3|DDIT4	-3.8	Input ID
GO-BP	19	GO:0045981	positive regulation of nucleotide metabolic process	-5.6	9	7.6	24156	58	370	8	2.2	0.76	2023|3091|5209|5210|5230|7114|51085|55022	ENO1|HIF1A|PFKFB3|PFKFB4|PGK1|TMSB4X|MLXIPL|PID1	-3.7	Input ID
GO-BP	19	GO:1900544	positive regulation of purine nucleotide metabolic process	-5.6	9	7.6	24156	58	370	8	2.2	0.76	2023|3091|5209|5210|5230|7114|51085|55022	ENO1|HIF1A|PFKFB3|PFKFB4|PGK1|TMSB4X|MLXIPL|PID1	-3.7	Input ID
GO-BP	19	GO:0009746	response to hexose	-5.6	4.6	6.3	24156	200	370	14	3.8	0.99	1361|1581|2822|2998|3091|3383|3795|3939|3956|5106|5313|6659|51085|55107	CPB2|CYP7A1|GPLD1|GYS2|HIF1A|ICAM1|KHK|LDHA|LGALS1|PCK2|PKLR|SOX4|MLXIPL|ANO1	-3.7	Input ID
GO-BP	19	GO:0043068	positive regulation of programmed cell death	-5.5	2.7	5.5	24156	688	370	28	7.6	1.4	133|467|665|1075|1649|1687|1848|2822|3162|3273|3486|3491|3725|3827|3939|4318|4851|5329|5621|6279|6280|6659|7305|7498|9240|22822|29948|112399	ADM|ATF3|BNIP3L|CTSC|DDIT3|GSDME|DUSP6|GPLD1|HMOX1|HRG|IGFBP3|CCN1|JUN|KNG1|LDHA|MMP9|NOTCH1|PLAUR|PRNP|S100A8|S100A9|SOX4|TYROBP|XDH|PNMA1|PHLDA1|OSGIN1|EGLN3	-3.7	Input ID
GO-BP	19	GO:0000096	sulfur amino acid metabolic process	-5.5	11	8	24156	42	370	7	1.9	0.71	189|635|1373|4143|4594|7263|27232	AGXT|BHMT|CPS1|MAT1A|MMUT|TST|GNMT	-3.7	Input ID
GO-BP	19	GO:0006805	xenobiotic metabolic process	-5.5	5.8	6.7	24156	124	370	11	3	0.88	670|1548|1549|1551|1559|1577|2052|5446|8824|8856|348158	BPHL|CYP2A6|CYP2A7|CYP3A7|CYP2C9|CYP3A5|EPHX1|PON3|CES2|NR1I2|ACSM2B	-3.6	Input ID
GO-BP	19	GO:0008285	negative regulation of cell proliferation	-5.5	2.5	5.4	24156	773	370	30	8.1	1.4	133|283|383|563|1361|1687|2822|3162|3273|3486|3725|4851|5270|5340|5621|5950|6282|6659|7097|7128|7305|7498|9104|9314|10397|10400|10457|11326|27242|84868	ADM|ANG|ARG1|AZGP1|CPB2|GSDME|GPLD1|HMOX1|HRG|IGFBP3|JUN|NOTCH1|SERPINE2|PLG|PRNP|RBP4|S100A11|SOX4|TLR2|TNFAIP3|TYROBP|XDH|RGN|KLF4|NDRG1|PEMT|GPNMB|VSIG4|TNFRSF21|HAVCR2	-3.6	Input ID
GO-BP	19	GO:0009074	aromatic amino acid family catabolic process	-5.5	14	8.6	24156	28	370	6	1.6	0.66	3081|3242|6898|8564|10841|23498	HGD|HPD|TAT|KMO|FTCD|HAAO	-3.6	Input ID
GO-BP	19	GO:0006959	humoral immune response	-5.4	3.4	5.8	24156	361	370	19	5.1	1.1	714|728|729|732|1361|1880|3263|3273|4069|4851|6279|6280|6372|6374|10747|10877|11326|27242|114770	C1QC|C5AR1|C6|C8B|CPB2|GPR183|HPX|HRG|LYZ|NOTCH1|S100A8|S100A9|CXCL6|CXCL5|MASP2|CFHR4|VSIG4|TNFRSF21|PGLYRP2	-3.6	Input ID
GO-BP	19	GO:0001678	cellular glucose homeostasis	-5.4	5.2	6.4	24156	151	370	12	3.2	0.92	1361|1581|2822|3091|3099|3383|3956|5106|6659|28999|51085|55107	CPB2|CYP7A1|GPLD1|HIF1A|HK2|ICAM1|LGALS1|PCK2|SOX4|KLF15|MLXIPL|ANO1	-3.6	Input ID
GO-BP	19	GO:0001568	blood vessel development	-5.4	2.5	5.4	24156	777	370	30	8.1	1.4	133|283|302|728|729|1649|2041|2822|3091|3099|3162|3273|3491|3570|3685|3725|4015|4851|5054|5230|5315|5340|5345|6659|7128|7498|7852|9314|10457|23670	ADM|ANG|ANXA2|C5AR1|C6|DDIT3|EPHA1|GPLD1|HIF1A|HK2|HMOX1|HRG|CCN1|IL6R|ITGAV|JUN|LOX|NOTCH1|SERPINE1|PGK1|PKM|PLG|SERPINF2|SOX4|TNFAIP3|XDH|CXCR4|KLF4|GPNMB|CEMIP2	-3.6	Input ID
GO-BP	19	GO:0032368	regulation of lipid transport	-5.4	5.7	6.6	24156	126	370	11	3	0.88	302|335|344|345|1579|3685|5244|5360|5444|6696|8529	ANXA2|APOA1|APOC2|APOC3|CYP4A11|ITGAV|ABCB4|PLTP|PON1|SPP1|CYP4F2	-3.6	Input ID
GO-BP	19	GO:0042133	neurotransmitter metabolic process	-5.4	5.2	6.4	24156	152	370	12	3.2	0.92	18|189|635|1373|1807|3383|7097|7915|9104|9314|29958|51733	ABAT|AGXT|BHMT|CPS1|DPYS|ICAM1|TLR2|ALDH5A1|RGN|KLF4|DMGDH|UPB1	-3.6	Input ID
GO-BP	19	GO:0071456	cellular response to hypoxia	-5.4	4.4	6.1	24156	208	370	14	3.8	0.99	665|768|2023|3091|3162|3383|4851|5230|6781|9520|10397|29923|30001|112399	BNIP3L|CA9|ENO1|HIF1A|HMOX1|ICAM1|NOTCH1|PGK1|STC1|NPEPPS|NDRG1|HILPDA|ERO1A|EGLN3	-3.5	Input ID
GO-BP	19	GO:0034369	plasma lipoprotein particle remodeling	-5.4	14	8.4	24156	29	370	6	1.6	0.66	335|344|345|4018|5360|5444	APOA1|APOC2|APOC3|LPA|PLTP|PON1	-3.5	Input ID
GO-BP	19	GO:0034368	protein-lipid complex remodeling	-5.4	14	8.4	24156	29	370	6	1.6	0.66	335|344|345|4018|5360|5444	APOA1|APOC2|APOC3|LPA|PLTP|PON1	-3.5	Input ID
GO-BP	19	GO:0042572	retinol metabolic process	-5.4	10	7.8	24156	44	370	7	1.9	0.71	124|1551|1577|5950|7276|8608|84649	ADH1A|CYP3A7|CYP3A5|RBP4|TTR|RDH16|DGAT2	-3.5	Input ID
GO-BP	19	GO:1903036	positive regulation of response to wounding	-5.3	7.2	7	24156	82	370	9	2.4	0.8	1361|1839|2155|2161|3273|5054|5340|5345|7852	CPB2|HBEGF|F7|F12|HRG|SERPINE1|PLG|SERPINF2|CXCR4	-3.5	Input ID
GO-BP	19	GO:0008203	cholesterol metabolic process	-5.3	5.1	6.3	24156	154	370	12	3.2	0.92	335|847|1559|1581|1593|2539|3158|5444|6319|6718|7108|84649	APOA1|CAT|CYP2C9|CYP7A1|CYP27A1|G6PD|HMGCS2|PON1|SCD|AKR1D1|TM7SF2|DGAT2	-3.5	Input ID
GO-BP	19	GO:0009062	fatty acid catabolic process	-5.3	6.2	6.7	24156	105	370	10	2.7	0.84	1579|1962|4051|4594|5106|5264|8309|8529|11001|55268	CYP4A11|EHHADH|CYP4F3|MMUT|PCK2|PHYH|ACOX2|CYP4F2|SLC27A2|ECHDC2	-3.5	Input ID
GO-BP	19	GO:0032370	positive regulation of lipid transport	-5.3	8.3	7.2	24156	63	370	8	2.2	0.76	302|335|1579|5244|5360|5444|6696|8529	ANXA2|APOA1|CYP4A11|ABCB4|PLTP|PON1|SPP1|CYP4F2	-3.5	Input ID
GO-BP	19	GO:0034367	protein-containing complex remodeling	-5.3	13	8.2	24156	30	370	6	1.6	0.66	335|344|345|4018|5360|5444	APOA1|APOC2|APOC3|LPA|PLTP|PON1	-3.5	Input ID
GO-BP	19	GO:0048732	gland development	-5.3	3.1	5.6	24156	442	370	21	5.7	1.2	335|383|462|1361|1373|2119|2806|3091|3099|3162|3673|3725|4851|5066|5104|5106|5270|5315|7128|7498|9104	APOA1|ARG1|SERPINC1|CPB2|CPS1|ETV5|GOT2|HIF1A|HK2|HMOX1|ITGA2|JUN|NOTCH1|PAM|SERPINA5|PCK2|SERPINE2|PKM|TNFAIP3|XDH|RGN	-3.5	Input ID
GO-BP	19	GO:0071222	cellular response to lipopolysaccharide	-5.3	4.3	6	24156	212	370	14	3.8	0.99	383|3383|5054|6372|6374|7097|7128|7538|8564|8754|8856|9970|23643|84868	ARG1|ICAM1|SERPINE1|CXCL6|CXCL5|TLR2|TNFAIP3|ZFP36|KMO|ADAM9|NR1I2|NR1I3|LY96|HAVCR2	-3.5	Input ID
GO-BP	19	GO:0046686	response to cadmium ion	-5.2	8.2	7.2	24156	64	370	8	2.2	0.76	383|847|2353|3162|3725|4318|5621|23498	ARG1|CAT|FOS|HMOX1|JUN|MMP9|PRNP|HAAO	-3.4	Input ID
GO-BP	19	GO:1905954	positive regulation of lipid localization	-5.2	6.9	6.8	24156	85	370	9	2.4	0.8	302|335|1579|5244|5360|5444|6696|8529|29923	ANXA2|APOA1|CYP4A11|ABCB4|PLTP|PON1|SPP1|CYP4F2|HILPDA	-3.4	Input ID
GO-BP	19	GO:0032102	negative regulation of response to external stimulus	-5.2	3.3	5.6	24156	376	370	19	5.1	1.1	18|335|1361|2160|2161|3273|3818|3827|4851|5054|5270|5329|5340|5345|5624|6696|7128|9314|84868	ABAT|APOA1|CPB2|F11|F12|HRG|KLKB1|KNG1|NOTCH1|SERPINE1|SERPINE2|PLAUR|PLG|SERPINF2|PROC|SPP1|TNFAIP3|KLF4|HAVCR2	-3.4	Input ID
GO-BP	19	GO:0006691	leukotriene metabolic process	-5.2	13	8.1	24156	31	370	6	1.6	0.66	241|1579|4051|4363|7097|8529	ALOX5AP|CYP4A11|CYP4F3|ABCC1|TLR2|CYP4F2	-3.4	Input ID
GO-BP	19	GO:1903319	positive regulation of protein maturation	-5.2	13	8.1	24156	31	370	6	1.6	0.66	729|2023|2161|3818|6659|7036	C6|ENO1|F12|KLKB1|SOX4|TFR2	-3.4	Input ID
GO-BP	19	GO:1901607	alpha-amino acid biosynthetic process	-5.2	8	7.1	24156	65	370	8	2.2	0.76	189|586|635|1373|2593|2806|5352|27165	AGXT|BCAT1|BHMT|CPS1|GAMT|GOT2|PLOD2|GLS2	-3.4	Input ID
GO-BP	19	GO:0030810	positive regulation of nucleotide biosynthetic process	-5.2	9.7	7.5	24156	47	370	7	1.9	0.71	2023|3091|5209|5210|7114|51085|55022	ENO1|HIF1A|PFKFB3|PFKFB4|TMSB4X|MLXIPL|PID1	-3.4	Input ID
GO-BP	19	GO:1900373	positive regulation of purine nucleotide biosynthetic process	-5.2	9.7	7.5	24156	47	370	7	1.9	0.71	2023|3091|5209|5210|7114|51085|55022	ENO1|HIF1A|PFKFB3|PFKFB4|TMSB4X|MLXIPL|PID1	-3.4	Input ID
GO-BP	19	GO:0001676	long-chain fatty acid metabolic process	-5.2	6	6.5	24156	109	370	10	2.7	0.84	1548|1549|1559|1579|4051|5066|8529|10998|11000|11001	CYP2A6|CYP2A7|CYP2C9|CYP4A11|CYP4F3|PAM|CYP4F2|SLC27A5|SLC27A3|SLC27A2	-3.4	Input ID
GO-BP	19	GO:0001818	negative regulation of cytokine production	-5.2	3.6	5.7	24156	311	370	17	4.6	1.1	335|383|1992|3162|5552|5621|7114|7128|7305|7538|9314|10457|11326|27242|84868|114770|100133941	APOA1|ARG1|SERPINB1|HMOX1|SRGN|PRNP|TMSB4X|TNFAIP3|TYROBP|ZFP36|KLF4|GPNMB|VSIG4|TNFRSF21|HAVCR2|PGLYRP2|CD24	-3.4	Input ID
GO-BP	19	GO:1905952	regulation of lipid localization	-5.2	4.9	6.2	24156	160	370	12	3.2	0.92	302|335|344|345|1579|3685|5244|5360|5444|6696|8529|29923	ANXA2|APOA1|APOC2|APOC3|CYP4A11|ITGAV|ABCB4|PLTP|PON1|SPP1|CYP4F2|HILPDA	-3.4	Input ID
GO-BP	19	GO:1902652	secondary alcohol metabolic process	-5.2	4.9	6.2	24156	160	370	12	3.2	0.92	335|847|1559|1581|1593|2539|3158|5444|6319|6718|7108|84649	APOA1|CAT|CYP2C9|CYP7A1|CYP27A1|G6PD|HMGCS2|PON1|SCD|AKR1D1|TM7SF2|DGAT2	-3.4	Input ID
GO-BP	19	GO:0032868	response to insulin	-5.1	3.7	5.7	24156	279	370	16	4.3	1.1	133|847|2538|2806|2822|3383|3795|5106|5313|5315|6513|7097|11031|23433|28999|55022	ADM|CAT|G6PC|GOT2|GPLD1|ICAM1|KHK|PCK2|PKLR|PKM|SLC2A1|TLR2|RAB31|RHOQ|KLF15|PID1	-3.4	Input ID
GO-BP	19	GO:0036294	cellular response to decreased oxygen levels	-5.1	4.2	5.9	24156	218	370	14	3.8	0.99	665|768|2023|3091|3162|3383|4851|5230|6781|9520|10397|29923|30001|112399	BNIP3L|CA9|ENO1|HIF1A|HMOX1|ICAM1|NOTCH1|PGK1|STC1|NPEPPS|NDRG1|HILPDA|ERO1A|EGLN3	-3.4	Input ID
GO-BP	19	GO:0002673	regulation of acute inflammatory response	-5.1	4.9	6.1	24156	161	370	12	3.2	0.92	714|728|729|732|1361|1776|2161|2207|3818|9180|10877|11326	C1QC|C5AR1|C6|C8B|CPB2|DNASE1L3|F12|FCER1G|KLKB1|OSMR|CFHR4|VSIG4	-3.4	Input ID
GO-BP	19	GO:0071216	cellular response to biotic stimulus	-5.1	3.9	5.8	24156	249	370	15	4.1	1	383|1649|3383|5054|6372|6374|7097|7128|7538|8564|8754|8856|9970|23643|84868	ARG1|DDIT3|ICAM1|SERPINE1|CXCL6|CXCL5|TLR2|TNFAIP3|ZFP36|KMO|ADAM9|NR1I2|NR1I3|LY96|HAVCR2	-3.3	Input ID
GO-BP	19	GO:0006767	water-soluble vitamin metabolic process	-5	6.6	6.6	24156	89	370	9	2.4	0.8	4363|4594|6513|6515|8564|8875|9104|23498|171425	ABCC1|MMUT|SLC2A1|SLC2A3|KMO|VNN2|RGN|HAAO|CLYBL	-3.3	Input ID
GO-BP	19	GO:0002790	peptide secretion	-5	2.6	5.2	24156	649	370	26	7	1.3	18|283|335|1992|2822|3091|3685|4321|4851|5066|5552|5950|6279|6513|6514|6567|6659|7036|7097|7114|7128|8754|27242|55107|84868|93145	ABAT|ANG|APOA1|SERPINB1|GPLD1|HIF1A|ITGAV|MMP12|NOTCH1|PAM|SRGN|RBP4|S100A8|SLC2A1|SLC2A2|SLC16A2|SOX4|TFR2|TLR2|TMSB4X|TNFAIP3|ADAM9|TNFRSF21|ANO1|HAVCR2|OLFM2	-3.3	Input ID
GO-BP	19	GO:0006625	protein targeting to peroxisome	-5	7.7	6.9	24156	68	370	8	2.2	0.76	189|847|1610|1962|5264|8309|11001|51268	AGXT|CAT|DAO|EHHADH|PHYH|ACOX2|SLC27A2|PIPOX	-3.3	Input ID
GO-BP	19	GO:0034381	plasma lipoprotein particle clearance	-5	7.7	6.9	24156	68	370	8	2.2	0.76	302|335|344|345|2822|3162|29116|84649	ANXA2|APOA1|APOC2|APOC3|GPLD1|HMOX1|MYLIP|DGAT2	-3.3	Input ID
GO-BP	19	GO:0072662	protein localization to peroxisome	-5	7.7	6.9	24156	68	370	8	2.2	0.76	189|847|1610|1962|5264|8309|11001|51268	AGXT|CAT|DAO|EHHADH|PHYH|ACOX2|SLC27A2|PIPOX	-3.3	Input ID
GO-BP	19	GO:0072663	establishment of protein localization to peroxisome	-5	7.7	6.9	24156	68	370	8	2.2	0.76	189|847|1610|1962|5264|8309|11001|51268	AGXT|CAT|DAO|EHHADH|PHYH|ACOX2|SLC27A2|PIPOX	-3.3	Input ID
GO-BP	19	GO:0048514	blood vessel morphogenesis	-5	2.6	5.2	24156	690	370	27	7.3	1.4	133|283|302|728|729|2041|2822|3091|3099|3162|3273|3491|3685|3725|4015|4851|5054|5230|5315|5345|6659|7128|7498|7852|9314|10457|23670	ADM|ANG|ANXA2|C5AR1|C6|EPHA1|GPLD1|HIF1A|HK2|HMOX1|HRG|CCN1|ITGAV|JUN|LOX|NOTCH1|SERPINE1|PGK1|PKM|SERPINF2|SOX4|TNFAIP3|XDH|CXCR4|KLF4|GPNMB|CEMIP2	-3.3	Input ID
GO-BP	19	GO:0006536	glutamate metabolic process	-5	12	7.8	24156	33	370	6	1.6	0.66	2806|6898|7915|10841|27165|137872	GOT2|TAT|ALDH5A1|FTCD|GLS2|ADHFE1	-3.3	Input ID
GO-BP	19	GO:0030595	leukocyte chemotaxis	-5	4.1	5.8	24156	223	370	14	3.8	0.99	728|1880|2155|2207|3570|5054|6279|6280|6364|6370|6372|6374|7852|27347	C5AR1|GPR183|F7|FCER1G|IL6R|SERPINE1|S100A8|S100A9|CCL20|CCL25|CXCL6|CXCL5|CXCR4|STK39	-3.3	Input ID
GO-BP	19	GO:0072593	reactive oxygen species metabolic process	-5	3.7	5.6	24156	286	370	16	4.3	1.1	847|1373|2539|3091|3099|3383|3491|5446|7097|7305|7498|9104|9314|27165|54541|55022	CAT|CPS1|G6PD|HIF1A|HK2|ICAM1|CCN1|PON3|TLR2|TYROBP|XDH|RGN|KLF4|GLS2|DDIT4|PID1	-3.3	Input ID
GO-BP	19	GO:0031589	cell-substrate adhesion	-5	3.3	5.5	24156	353	370	18	4.9	1.1	335|960|2041|3273|3491|3673|3685|3912|3956|4321|4739|4851|5054|5340|6370|8754|23603|54749	APOA1|CD44|EPHA1|HRG|CCN1|ITGA2|ITGAV|LAMB1|LGALS1|MMP12|NEDD9|NOTCH1|SERPINE1|PLG|CCL25|ADAM9|CORO1C|EPDR1	-3.2	Input ID
GO-BP	19	GO:0001889	liver development	-5	5.2	6.1	24156	139	370	11	3	0.88	383|1361|1373|3162|3673|3725|4851|5106|5315|7128|9104	ARG1|CPB2|CPS1|HMOX1|ITGA2|JUN|NOTCH1|PCK2|PKM|TNFAIP3|RGN	-3.2	Input ID
GO-BP	19	GO:0043574	peroxisomal transport	-5	7.6	6.8	24156	69	370	8	2.2	0.76	189|847|1610|1962|5264|8309|11001|51268	AGXT|CAT|DAO|EHHADH|PHYH|ACOX2|SLC27A2|PIPOX	-3.2	Input ID
GO-BP	19	GO:0019373	epoxygenase P450 pathway	-5	16	8.5	24156	20	370	5	1.4	0.6	1548|1549|1559|1579|8529	CYP2A6|CYP2A7|CYP2C9|CYP4A11|CYP4F2	-3.2	Input ID
GO-BP	19	GO:0030388	fructose 1,6-bisphosphate metabolic process	-5	26	9.9	24156	10	370	4	1.1	0.54	226|229|2203|5214	ALDOA|ALDOB|FBP1|PFKP	-3.2	Input ID
GO-BP	19	GO:0001505	regulation of neurotransmitter levels	-5	3.3	5.5	24156	355	370	18	4.9	1.1	18|189|635|1373|1807|3383|5217|5538|5997|6529|7097|7915|8564|9104|9314|29958|51733|81539	ABAT|AGXT|BHMT|CPS1|DPYS|ICAM1|PFN2|PPT1|RGS2|SLC6A1|TLR2|ALDH5A1|KMO|RGN|KLF4|DMGDH|UPB1|SLC38A1	-3.2	Input ID
GO-BP	19	GO:0071219	cellular response to molecule of bacterial origin	-5	4.1	5.8	24156	225	370	14	3.8	0.99	383|3383|5054|6372|6374|7097|7128|7538|8564|8754|8856|9970|23643|84868	ARG1|ICAM1|SERPINE1|CXCL6|CXCL5|TLR2|TNFAIP3|ZFP36|KMO|ADAM9|NR1I2|NR1I3|LY96|HAVCR2	-3.2	Input ID
GO-BP	19	GO:0032602	chemokine production	-4.9	6.4	6.5	24156	92	370	9	2.4	0.8	3091|3162|3570|6279|6280|6372|7097|9314|84868	HIF1A|HMOX1|IL6R|S100A8|S100A9|CXCL6|TLR2|KLF4|HAVCR2	-3.2	Input ID
GO-BP	19	GO:0002697	regulation of immune effector process	-4.9	2.9	5.3	24156	466	370	21	5.7	1.2	335|383|563|714|728|729|732|1361|1776|2207|3162|3263|4321|5272|5950|6372|7128|10877|11326|84868|114770	APOA1|ARG1|AZGP1|C1QC|C5AR1|C6|C8B|CPB2|DNASE1L3|FCER1G|HMOX1|HPX|MMP12|SERPINB9|RBP4|CXCL6|TNFAIP3|CFHR4|VSIG4|HAVCR2|PGLYRP2	-3.2	Input ID
GO-BP	19	GO:0061008	hepaticobiliary system development	-4.9	5.1	6	24156	142	370	11	3	0.88	383|1361|1373|3162|3673|3725|4851|5106|5315|7128|9104	ARG1|CPB2|CPS1|HMOX1|ITGA2|JUN|NOTCH1|PCK2|PKM|TNFAIP3|RGN	-3.2	Input ID
GO-BP	19	GO:0071322	cellular response to carbohydrate stimulus	-4.9	5	6	24156	143	370	11	3	0.88	1361|1581|2822|3091|3383|3956|5106|6659|51085|55107|81035	CPB2|CYP7A1|GPLD1|HIF1A|ICAM1|LGALS1|PCK2|SOX4|MLXIPL|ANO1|COLEC12	-3.1	Input ID
GO-BP	19	GO:0032892	positive regulation of organic acid transport	-4.9	11	7.5	24156	35	370	6	1.6	0.66	18|1579|6529|8529|8564|10991	ABAT|CYP4A11|SLC6A1|CYP4F2|KMO|SLC38A3	-3.1	Input ID
GO-BP	19	GO:0070371	ERK1 and ERK2 cascade	-4.9	3.4	5.4	24156	328	370	17	4.6	1.1	335|467|728|960|1848|1880|3383|3491|3685|3725|4851|5345|6364|6370|9314|10457|84868	APOA1|ATF3|C5AR1|CD44|DUSP6|GPR183|ICAM1|CCN1|ITGAV|JUN|NOTCH1|SERPINF2|CCL20|CCL25|KLF4|GPNMB|HAVCR2	-3.1	Input ID
GO-BP	19	GO:0036101	leukotriene B4 catabolic process	-4.9	49	12	24156	4	370	3	0.81	0.47	1579|4051|8529	CYP4A11|CYP4F3|CYP4F2	-3.1	Input ID
GO-BP	19	GO:0036102	leukotriene B4 metabolic process	-4.9	49	12	24156	4	370	3	0.81	0.47	1579|4051|8529	CYP4A11|CYP4F3|CYP4F2	-3.1	Input ID
GO-BP	19	GO:0036100	leukotriene catabolic process	-4.9	49	12	24156	4	370	3	0.81	0.47	1579|4051|8529	CYP4A11|CYP4F3|CYP4F2	-3.1	Input ID
GO-BP	19	GO:0051047	positive regulation of secretion	-4.8	3	5.2	24156	436	370	20	5.4	1.2	18|283|1361|1579|2207|2822|3091|4321|5950|6279|6529|6659|6696|7036|7097|8529|8564|8754|55107|84868	ABAT|ANG|CPB2|CYP4A11|FCER1G|GPLD1|HIF1A|MMP12|RBP4|S100A8|SLC6A1|SOX4|SPP1|TFR2|TLR2|CYP4F2|KMO|ADAM9|ANO1|HAVCR2	-3.1	Input ID
GO-BP	19	GO:0015850	organic hydroxy compound transport	-4.8	3.7	5.5	24156	264	370	15	4.1	1	18|302|335|344|345|2207|5244|5360|5444|5950|6554|6580|6696|10998|11309	ABAT|ANXA2|APOA1|APOC2|APOC3|FCER1G|ABCB4|PLTP|PON1|RBP4|SLC10A1|SLC22A1|SPP1|SLC27A5|SLCO2B1	-3.1	Input ID
GO-BP	19	GO:0006699	bile acid biosynthetic process	-4.8	11	7.4	24156	36	370	6	1.6	0.66	1581|1593|6718|8309|10998|11001	CYP7A1|CYP27A1|AKR1D1|ACOX2|SLC27A5|SLC27A2	-3.1	Input ID
GO-BP	19	GO:0090208	positive regulation of triglyceride metabolic process	-4.8	15	8.1	24156	22	370	5	1.4	0.6	335|344|2822|9104|84649	APOA1|APOC2|GPLD1|RGN|DGAT2	-3	Input ID
GO-BP	19	GO:0019682	glyceraldehyde-3-phosphate metabolic process	-4.8	15	8.1	24156	22	370	5	1.4	0.6	229|2539|3795|7086|132158	ALDOB|G6PD|KHK|TKT|GLYCTK	-3	Input ID
GO-BP	19	GO:0071453	cellular response to oxygen levels	-4.8	3.9	5.6	24156	235	370	14	3.8	0.99	665|768|2023|3091|3162|3383|4851|5230|6781|9520|10397|29923|30001|112399	BNIP3L|CA9|ENO1|HIF1A|HMOX1|ICAM1|NOTCH1|PGK1|STC1|NPEPPS|NDRG1|HILPDA|ERO1A|EGLN3	-3	Input ID
GO-BP	19	GO:0007589	body fluid secretion	-4.7	6.1	6.2	24156	97	370	9	2.4	0.8	302|462|2806|3091|3099|5066|7498|27347|65267	ANXA2|SERPINC1|GOT2|HIF1A|HK2|PAM|XDH|STK39|WNK3	-3	Input ID
GO-BP	19	GO:2001169	regulation of ATP biosynthetic process	-4.7	6.1	6.2	24156	97	370	9	2.4	0.8	2023|2203|3091|5209|5210|7114|51085|54541|55022	ENO1|FBP1|HIF1A|PFKFB3|PFKFB4|TMSB4X|MLXIPL|DDIT4|PID1	-3	Input ID
GO-BP	19	GO:0043434	response to peptide hormone	-4.7	2.9	5.2	24156	443	370	20	5.4	1.2	133|383|847|1373|2155|2538|2806|2822|3383|3795|5106|5313|5315|6513|7097|9518|11031|23433|28999|55022	ADM|ARG1|CAT|CPS1|F7|G6PC|GOT2|GPLD1|ICAM1|KHK|PCK2|PKLR|PKM|SLC2A1|TLR2|GDF15|RAB31|RHOQ|KLF15|PID1	-3	Input ID
GO-BP	19	GO:0001910	regulation of leukocyte mediated cytotoxicity	-4.7	7	6.5	24156	75	370	8	2.2	0.76	383|563|1776|3383|5272|6372|7305|84868	ARG1|AZGP1|DNASE1L3|ICAM1|SERPINB9|CXCL6|TYROBP|HAVCR2	-3	Input ID
GO-BP	19	GO:0002791	regulation of peptide secretion	-4.7	2.8	5.1	24156	520	370	22	5.9	1.2	18|283|335|1992|2822|3091|4321|5066|5552|5950|6279|6513|6514|6659|7036|7097|7114|7128|8754|27242|55107|84868	ABAT|ANG|APOA1|SERPINB1|GPLD1|HIF1A|MMP12|PAM|SRGN|RBP4|S100A8|SLC2A1|SLC2A2|SOX4|TFR2|TLR2|TMSB4X|TNFAIP3|ADAM9|TNFRSF21|ANO1|HAVCR2	-3	Input ID
GO-BP	19	GO:0097305	response to alcohol	-4.7	3.8	5.5	24156	239	370	14	3.8	0.99	18|847|1581|2155|2353|2539|2806|2822|3383|5950|5997|6279|9314|10400	ABAT|CAT|CYP7A1|F7|FOS|G6PD|GOT2|GPLD1|ICAM1|RBP4|RGS2|S100A8|KLF4|PEMT	-3	Input ID
GO-BP	19	GO:0006081	cellular aldehyde metabolic process	-4.7	6.9	6.4	24156	76	370	8	2.2	0.76	189|229|2539|2806|3029|3795|7086|132158	AGXT|ALDOB|G6PD|GOT2|HAGH|KHK|TKT|GLYCTK	-3	Input ID
GO-BP	19	GO:0043648	dicarboxylic acid metabolic process	-4.7	5.9	6.1	24156	99	370	9	2.4	0.8	2806|5264|6898|7915|8564|10841|23498|27165|137872	GOT2|PHYH|TAT|ALDH5A1|KMO|FTCD|HAAO|GLS2|ADHFE1	-3	Input ID
GO-BP	19	GO:1903578	regulation of ATP metabolic process	-4.7	5.3	5.9	24156	124	370	10	2.7	0.84	2023|2203|3091|5209|5210|5230|7114|51085|54541|55022	ENO1|FBP1|HIF1A|PFKFB3|PFKFB4|PGK1|TMSB4X|MLXIPL|DDIT4|PID1	-2.9	Input ID
GO-BP	19	GO:0032703	negative regulation of interleukin-2 production	-4.7	14	7.9	24156	23	370	5	1.4	0.6	5621|7128|7538|11326|84868	PRNP|TNFAIP3|ZFP36|VSIG4|HAVCR2	-2.9	Input ID
GO-BP	19	GO:0050729	positive regulation of inflammatory response	-4.7	4.8	5.8	24156	151	370	11	3	0.88	1075|2161|2207|3673|3818|4363|5054|6279|6280|7097|9180	CTSC|F12|FCER1G|ITGA2|KLKB1|ABCC1|SERPINE1|S100A8|S100A9|TLR2|OSMR	-2.9	Input ID
GO-BP	19	GO:1901569	fatty acid derivative catabolic process	-4.6	22	9	24156	12	370	4	1.1	0.54	622|1579|4051|8529	BDH1|CYP4A11|CYP4F3|CYP4F2	-2.9	Input ID
GO-BP	19	GO:1901617	organic hydroxy compound biosynthetic process	-4.6	3.6	5.3	24156	275	370	15	4.1	1	335|427|1581|1593|1610|2539|3158|5106|5360|6319|6718|7108|8309|10998|11001	APOA1|ASAH1|CYP7A1|CYP27A1|DAO|G6PD|HMGCS2|PCK2|PLTP|SCD|AKR1D1|TM7SF2|ACOX2|SLC27A5|SLC27A2	-2.9	Input ID
GO-BP	19	GO:0046486	glycerolipid metabolic process	-4.6	3	5.1	24156	416	370	19	5.1	1.1	283|335|344|345|847|1373|2538|2822|5106|5444|7915|9104|10400|10998|55224|79887|79888|80168|84649	ANG|APOA1|APOC2|APOC3|CAT|CPS1|G6PC|GPLD1|PCK2|PON1|ALDH5A1|RGN|PEMT|SLC27A5|ETNK2|PLBD1|LPCAT1|MOGAT2|DGAT2	-2.9	Input ID
GO-BP	19	GO:0009072	aromatic amino acid family metabolic process	-4.6	10	7	24156	39	370	6	1.6	0.66	3081|3242|6898|8564|10841|23498	HGD|HPD|TAT|KMO|FTCD|HAAO	-2.9	Input ID
GO-BP	19	GO:0046717	acid secretion	-4.6	5.1	5.8	24156	127	370	10	2.7	0.84	18|189|1579|5244|6510|6529|8529|8564|27165|84647	ABAT|AGXT|CYP4A11|ABCB4|SLC1A5|SLC6A1|CYP4F2|KMO|GLS2|PLA2G12B	-2.9	Input ID
GO-BP	19	GO:0043270	positive regulation of ion transport	-4.6	3.5	5.3	24156	277	370	15	4.1	1	18|335|483|1579|2539|5244|6529|6781|7114|8529|8564|9104|10991|27347|65267	ABAT|APOA1|ATP1B3|CYP4A11|G6PD|ABCB4|SLC6A1|STC1|TMSB4X|CYP4F2|KMO|RGN|SLC38A3|STK39|WNK3	-2.9	Input ID
GO-BP	19	GO:0022408	negative regulation of cell-cell adhesion	-4.6	4.3	5.6	24156	183	370	12	3.2	0.92	18|335|383|5270|5340|5621|6370|9314|10457|11326|27242|84868	ABAT|APOA1|ARG1|SERPINE2|PLG|PRNP|CCL25|KLF4|GPNMB|VSIG4|TNFRSF21|HAVCR2	-2.9	Input ID
GO-BP	19	GO:0032373	positive regulation of sterol transport	-4.6	14	7.7	24156	24	370	5	1.4	0.6	302|335|5244|5360|5444	ANXA2|APOA1|ABCB4|PLTP|PON1	-2.9	Input ID
GO-BP	19	GO:0032376	positive regulation of cholesterol transport	-4.6	14	7.7	24156	24	370	5	1.4	0.6	302|335|5244|5360|5444	ANXA2|APOA1|ABCB4|PLTP|PON1	-2.9	Input ID
GO-BP	19	GO:1903530	regulation of secretion by cell	-4.5	2.4	4.8	24156	777	370	28	7.6	1.4	18|283|335|1361|1992|2207|2822|3091|3162|4321|4851|5066|5217|5552|5950|6513|6514|6659|6696|7036|7097|7114|7128|8564|8754|27242|55107|84868	ABAT|ANG|APOA1|CPB2|SERPINB1|FCER1G|GPLD1|HIF1A|HMOX1|MMP12|NOTCH1|PAM|PFN2|SRGN|RBP4|SLC2A1|SLC2A2|SOX4|SPP1|TFR2|TLR2|TMSB4X|TNFAIP3|KMO|ADAM9|TNFRSF21|ANO1|HAVCR2	-2.8	Input ID
GO-BP	19	GO:0051345	positive regulation of hydrolase activity	-4.5	2.4	4.8	24156	777	370	28	7.6	1.4	229|283|335|344|483|728|2041|2822|3383|3491|3673|3725|4594|4739|5217|5996|5997|6279|6280|6364|6370|7114|7498|9104|23603|23645|50807|112399	ALDOB|ANG|APOA1|APOC2|ATP1B3|C5AR1|EPHA1|GPLD1|ICAM1|CCN1|ITGA2|JUN|MMUT|NEDD9|PFN2|RGS1|RGS2|S100A8|S100A9|CCL20|CCL25|TMSB4X|XDH|RGN|CORO1C|PPP1R15A|ASAP1|EGLN3	-2.8	Input ID
GO-BP	19	GO:0001101	response to acid chemical	-4.5	3.2	5.1	24156	347	370	17	4.6	1.1	383|847|1373|2155|3383|3673|5244|5444|5950|6319|7097|9314|10400|22943|55022|58528|84649	ARG1|CAT|CPS1|F7|ICAM1|ITGA2|ABCB4|PON1|RBP4|SCD|TLR2|KLF4|PEMT|DKK1|PID1|RRAGD|DGAT2	-2.8	Input ID
GO-BP	19	GO:0070664	negative regulation of leukocyte proliferation	-4.5	6.4	6.1	24156	81	370	8	2.2	0.76	383|5621|7128|7305|10457|11326|27242|84868	ARG1|PRNP|TNFAIP3|TYROBP|GPNMB|VSIG4|TNFRSF21|HAVCR2	-2.8	Input ID
GO-BP	19	GO:0007031	peroxisome organization	-4.5	6.4	6.1	24156	81	370	8	2.2	0.76	189|847|1610|1962|5264|8309|11001|51268	AGXT|CAT|DAO|EHHADH|PHYH|ACOX2|SLC27A2|PIPOX	-2.8	Input ID
GO-BP	19	GO:0010896	regulation of triglyceride catabolic process	-4.5	20	8.6	24156	13	370	4	1.1	0.54	335|344|345|2822	APOA1|APOC2|APOC3|GPLD1	-2.8	Input ID
GO-BP	19	GO:0019627	urea metabolic process	-4.5	20	8.6	24156	13	370	4	1.1	0.54	383|1373|1559|10166	ARG1|CPS1|CYP2C9|SLC25A15	-2.8	Input ID
GO-BP	19	GO:0006637	acyl-CoA metabolic process	-4.5	5.6	5.9	24156	105	370	9	2.4	0.8	3158|5538|6319|7923|51268|54988|84649|123876|348158	HMGCS2|PPT1|SCD|HSD17B8|PIPOX|ACSM5|DGAT2|ACSM2A|ACSM2B	-2.8	Input ID
GO-BP	19	GO:0035383	thioester metabolic process	-4.5	5.6	5.9	24156	105	370	9	2.4	0.8	3158|5538|6319|7923|51268|54988|84649|123876|348158	HMGCS2|PPT1|SCD|HSD17B8|PIPOX|ACSM5|DGAT2|ACSM2A|ACSM2B	-2.8	Input ID
GO-BP	19	GO:0061624	fructose catabolic process to hydroxyacetone phosphate and glyceraldehyde-3-phosphate	-4.5	39	11	24156	5	370	3	0.81	0.47	229|3795|132158	ALDOB|KHK|GLYCTK	-2.8	Input ID
GO-BP	19	GO:0010901	regulation of very-low-density lipoprotein particle remodeling	-4.5	39	11	24156	5	370	3	0.81	0.47	335|344|345	APOA1|APOC2|APOC3	-2.8	Input ID
GO-BP	19	GO:0006001	fructose catabolic process	-4.5	39	11	24156	5	370	3	0.81	0.47	229|3795|132158	ALDOB|KHK|GLYCTK	-2.8	Input ID
GO-BP	19	GO:0070948	regulation of neutrophil mediated cytotoxicity	-4.5	39	11	24156	5	370	3	0.81	0.47	383|1776|6372	ARG1|DNASE1L3|CXCL6	-2.8	Input ID
GO-BP	19	GO:0006572	tyrosine catabolic process	-4.5	39	11	24156	5	370	3	0.81	0.47	3081|3242|6898	HGD|HPD|TAT	-2.8	Input ID
GO-BP	19	GO:0010955	negative regulation of protein processing	-4.5	9.6	6.8	24156	41	370	6	1.6	0.66	1361|5054|5270|5345|5621|11326	CPB2|SERPINE1|SERPINE2|SERPINF2|PRNP|VSIG4	-2.8	Input ID
GO-BP	19	GO:1903318	negative regulation of protein maturation	-4.5	9.6	6.8	24156	41	370	6	1.6	0.66	1361|5054|5270|5345|5621|11326	CPB2|SERPINE1|SERPINE2|SERPINF2|PRNP|VSIG4	-2.8	Input ID
GO-BP	19	GO:0090207	regulation of triglyceride metabolic process	-4.5	9.6	6.8	24156	41	370	6	1.6	0.66	335|344|345|2822|9104|84649	APOA1|APOC2|APOC3|GPLD1|RGN|DGAT2	-2.8	Input ID
GO-BP	19	GO:0007584	response to nutrient	-4.4	3.9	5.3	24156	219	370	13	3.5	0.96	335|383|462|847|2155|3162|3673|3939|5313|5315|6696|6781|10400	APOA1|ARG1|SERPINC1|CAT|F7|HMOX1|ITGA2|LDHA|PKLR|PKM|SPP1|STC1|PEMT	-2.8	Input ID
GO-BP	19	GO:0007568	aging	-4.4	3.3	5.1	24156	319	370	16	4.3	1.1	18|133|383|597|847|1075|2353|3383|3725|4316|5054|5621|8564|9104|22943|30001	ABAT|ADM|ARG1|BCL2A1|CAT|CTSC|FOS|ICAM1|JUN|MMP7|SERPINE1|PRNP|KMO|RGN|DKK1|ERO1A	-2.8	Input ID
GO-BP	19	GO:0071333	cellular response to glucose stimulus	-4.4	4.9	5.7	24156	132	370	10	2.7	0.84	1361|1581|2822|3091|3383|3956|5106|6659|51085|55107	CPB2|CYP7A1|GPLD1|HIF1A|ICAM1|LGALS1|PCK2|SOX4|MLXIPL|ANO1	-2.8	Input ID
GO-BP	19	GO:0042180	cellular ketone metabolic process	-4.4	3.6	5.2	24156	252	370	14	3.8	0.99	133|335|344|345|635|1581|2806|3029|8529|8564|9056|9104|51085|84649	ADM|APOA1|APOC2|APOC3|BHMT|CYP7A1|GOT2|HAGH|CYP4F2|KMO|SLC7A7|RGN|MLXIPL|DGAT2	-2.7	Input ID
GO-BP	19	GO:0051051	negative regulation of transport	-4.4	2.6	4.8	24156	543	370	22	5.9	1.2	18|335|344|345|1992|3162|3383|3685|4318|4851|5270|5552|5997|6781|7097|7114|7128|8529|27242|27347|55022|65267	ABAT|APOA1|APOC2|APOC3|SERPINB1|HMOX1|ICAM1|ITGAV|MMP9|NOTCH1|SERPINE2|SRGN|RGS2|STC1|TLR2|TMSB4X|TNFAIP3|CYP4F2|TNFRSF21|STK39|PID1|WNK3	-2.7	Input ID
GO-BP	19	GO:0034655	nucleobase-containing compound catabolic process	-4.4	2.5	4.8	24156	664	370	25	6.8	1.3	226|229|1776|1807|2023|2026|2203|3091|3099|3939|5209|5210|5214|5230|5313|5315|7498|7538|9104|10643|51085|51733|54541|55526|55753	ALDOA|ALDOB|DNASE1L3|DPYS|ENO1|ENO2|FBP1|HIF1A|HK2|LDHA|PFKFB3|PFKFB4|PFKP|PGK1|PKLR|PKM|XDH|ZFP36|RGN|IGF2BP3|MLXIPL|UPB1|DDIT4|DHTKD1|OGDHL	-2.7	Input ID
GO-BP	19	GO:0022617	extracellular matrix disassembly	-4.4	6.3	6	24156	83	370	8	2.2	0.76	960|3818|4312|4316|4318|4321|5340|164656	CD44|KLKB1|MMP1|MMP7|MMP9|MMP12|PLG|TMPRSS6	-2.7	Input ID
GO-BP	19	GO:0042594	response to starvation	-4.4	4.1	5.4	24156	191	370	12	3.2	0.92	133|467|1373|1649|3725|5106|6513|7538|10991|55062|58528|81631	ADM|ATF3|CPS1|DDIT3|JUN|PCK2|SLC2A1|ZFP36|SLC38A3|WIPI1|RRAGD|MAP1LC3B	-2.7	Input ID
GO-BP	19	GO:0055065	metal ion homeostasis	-4.4	2.4	4.7	24156	668	370	25	6.8	1.3	133|302|483|491|728|1579|1649|3091|3162|3263|3685|3827|5621|6279|6280|6781|7036|7852|8529|9104|30001|55013|148738|164656|100133941	ADM|ANXA2|ATP1B3|ATP2B2|C5AR1|CYP4A11|DDIT3|HIF1A|HMOX1|HPX|ITGAV|KNG1|PRNP|S100A8|S100A9|STC1|TFR2|CXCR4|CYP4F2|RGN|ERO1A|MCUB|HJV|TMPRSS6|CD24	-2.7	Input ID
GO-BP	19	GO:0071331	cellular response to hexose stimulus	-4.4	4.9	5.6	24156	134	370	10	2.7	0.84	1361|1581|2822|3091|3383|3956|5106|6659|51085|55107	CPB2|CYP7A1|GPLD1|HIF1A|ICAM1|LGALS1|PCK2|SOX4|MLXIPL|ANO1	-2.7	Input ID
GO-BP	19	GO:0097193	intrinsic apoptotic signaling pathway	-4.4	3.4	5.1	24156	289	370	15	4.1	1	597|960|1649|1687|2023|3091|3162|4318|5329|6279|6280|23645|30001|54541|100133941	BCL2A1|CD44|DDIT3|GSDME|ENO1|HIF1A|HMOX1|MMP9|PLAUR|S100A8|S100A9|PPP1R15A|ERO1A|DDIT4|CD24	-2.7	Input ID
GO-BP	19	GO:0010631	epithelial cell migration	-4.4	3.1	5	24156	359	370	17	4.6	1.1	335|1839|2822|3091|3162|3273|3673|3725|4318|4851|5217|6781|7114|8754|9314|23603|54443	APOA1|HBEGF|GPLD1|HIF1A|HMOX1|HRG|ITGA2|JUN|MMP9|NOTCH1|PFN2|STC1|TMSB4X|ADAM9|KLF4|CORO1C|ANLN	-2.7	Input ID
GO-BP	19	GO:0071326	cellular response to monosaccharide stimulus	-4.3	4.8	5.6	24156	135	370	10	2.7	0.84	1361|1581|2822|3091|3383|3956|5106|6659|51085|55107	CPB2|CYP7A1|GPLD1|HIF1A|ICAM1|LGALS1|PCK2|SOX4|MLXIPL|ANO1	-2.7	Input ID
GO-BP	19	GO:1901342	regulation of vasculature development	-4.3	2.9	4.9	24156	434	370	19	5.1	1.1	133|728|729|2041|3091|3099|3162|3273|3570|4851|5054|5230|5315|7128|7498|7852|9314|10457|23670	ADM|C5AR1|C6|EPHA1|HIF1A|HK2|HMOX1|HRG|IL6R|NOTCH1|SERPINE1|PGK1|PKM|TNFAIP3|XDH|CXCR4|KLF4|GPNMB|CEMIP2	-2.7	Input ID
GO-BP	19	GO:0046463	acylglycerol biosynthetic process	-4.3	9.1	6.6	24156	43	370	6	1.6	0.66	283|2822|5106|9104|80168|84649	ANG|GPLD1|PCK2|RGN|MOGAT2|DGAT2	-2.7	Input ID
GO-BP	19	GO:0046460	neutral lipid biosynthetic process	-4.3	9.1	6.6	24156	43	370	6	1.6	0.66	283|2822|5106|9104|80168|84649	ANG|GPLD1|PCK2|RGN|MOGAT2|DGAT2	-2.7	Input ID
GO-BP	19	GO:0050667	homocysteine metabolic process	-4.3	19	8.2	24156	14	370	4	1.1	0.54	635|1373|4594|7263	BHMT|CPS1|MMUT|TST	-2.7	Input ID
GO-BP	19	GO:0071941	nitrogen cycle metabolic process	-4.3	19	8.2	24156	14	370	4	1.1	0.54	383|1373|1559|10166	ARG1|CPS1|CYP2C9|SLC25A15	-2.7	Input ID
GO-BP	19	GO:0020027	hemoglobin metabolic process	-4.3	19	8.2	24156	14	370	4	1.1	0.54	847|3091|3263|9314	CAT|HIF1A|HPX|KLF4	-2.7	Input ID
GO-BP	19	GO:0043650	dicarboxylic acid biosynthetic process	-4.3	19	8.2	24156	14	370	4	1.1	0.54	2806|8564|23498|27165	GOT2|KMO|HAAO|GLS2	-2.7	Input ID
GO-BP	19	GO:0043410	positive regulation of MAPK cascade	-4.3	2.6	4.7	24156	552	370	22	5.9	1.2	728|960|1687|1847|1848|1880|3383|3486|3725|4851|5345|6364|6370|7498|7852|8754|9518|10457|22943|27347|84868|100133941	C5AR1|CD44|GSDME|DUSP5|DUSP6|GPR183|ICAM1|IGFBP3|JUN|NOTCH1|SERPINF2|CCL20|CCL25|XDH|CXCR4|ADAM9|GDF15|GPNMB|DKK1|STK39|HAVCR2|CD24	-2.7	Input ID
GO-BP	19	GO:0090132	epithelium migration	-4.3	3.1	4.9	24156	362	370	17	4.6	1.1	335|1839|2822|3091|3162|3273|3673|3725|4318|4851|5217|6781|7114|8754|9314|23603|54443	APOA1|HBEGF|GPLD1|HIF1A|HMOX1|HRG|ITGA2|JUN|MMP9|NOTCH1|PFN2|STC1|TMSB4X|ADAM9|KLF4|CORO1C|ANLN	-2.7	Input ID
GO-BP	19	GO:0046916	cellular transition metal ion homeostasis	-4.3	5.3	5.7	24156	110	370	9	2.4	0.8	3091|3162|3263|5621|6279|6280|7036|148738|164656	HIF1A|HMOX1|HPX|PRNP|S100A8|S100A9|TFR2|HJV|TMPRSS6	-2.6	Input ID
GO-BP	19	GO:0001909	leukocyte mediated cytotoxicity	-4.3	5.3	5.7	24156	110	370	9	2.4	0.8	383|563|1075|1776|3383|5272|6372|7305|84868	ARG1|AZGP1|CTSC|DNASE1L3|ICAM1|SERPINB9|CXCL6|TYROBP|HAVCR2	-2.6	Input ID
GO-BP	19	GO:0001525	angiogenesis	-4.3	2.5	4.7	24156	594	370	23	6.2	1.3	133|283|302|728|729|2041|2822|3091|3099|3162|3273|3491|3685|3725|4851|5054|5230|5315|7128|7852|9314|10457|23670	ADM|ANG|ANXA2|C5AR1|C6|EPHA1|GPLD1|HIF1A|HK2|HMOX1|HRG|CCN1|ITGAV|JUN|NOTCH1|SERPINE1|PGK1|PKM|TNFAIP3|CXCR4|KLF4|GPNMB|CEMIP2	-2.6	Input ID
GO-BP	19	GO:0043687	post-translational protein modification	-4.3	3	4.9	24156	364	370	17	4.6	1.1	335|462|1462|2822|3091|3486|3491|3698|3827|3912|3956|5624|5768|6694|6696|51156|51280	APOA1|SERPINC1|VCAN|GPLD1|HIF1A|IGFBP3|CCN1|ITIH2|KNG1|LAMB1|LGALS1|PROC|QSOX1|SPP2|SPP1|SERPINA10|GOLM1	-2.6	Input ID
GO-BP	19	GO:0003333	amino acid transmembrane transport	-4.3	6.1	5.9	24156	86	370	8	2.2	0.76	5997|6510|6535|9056|10166|10991|27347|81539	RGS2|SLC1A5|SLC6A8|SLC7A7|SLC25A15|SLC38A3|STK39|SLC38A1	-2.6	Input ID
GO-BP	19	GO:0006875	cellular metal ion homeostasis	-4.3	2.5	4.7	24156	596	370	23	6.2	1.3	133|302|483|491|728|1649|3091|3162|3263|3685|3827|5621|6279|6280|6781|7036|7852|9104|30001|55013|148738|164656|100133941	ADM|ANXA2|ATP1B3|ATP2B2|C5AR1|DDIT3|HIF1A|HMOX1|HPX|ITGAV|KNG1|PRNP|S100A8|S100A9|STC1|TFR2|CXCR4|RGN|ERO1A|MCUB|HJV|TMPRSS6|CD24	-2.6	Input ID
GO-BP	19	GO:0032371	regulation of sterol transport	-4.3	7.1	6.1	24156	64	370	7	1.9	0.71	302|335|344|345|5244|5360|5444	ANXA2|APOA1|APOC2|APOC3|ABCB4|PLTP|PON1	-2.6	Input ID
GO-BP	19	GO:0060135	maternal process involved in female pregnancy	-4.3	7.1	6.1	24156	64	370	7	1.9	0.71	383|4316|5066|5997|6696|6781|84868	ARG1|MMP7|PAM|RGS2|SPP1|STC1|HAVCR2	-2.6	Input ID
GO-BP	19	GO:0032374	regulation of cholesterol transport	-4.3	7.1	6.1	24156	64	370	7	1.9	0.71	302|335|344|345|5244|5360|5444	ANXA2|APOA1|APOC2|APOC3|ABCB4|PLTP|PON1	-2.6	Input ID
GO-BP	19	GO:0046677	response to antibiotic	-4.2	3.2	4.9	24156	331	370	16	4.3	1.1	18|383|847|2539|2806|3162|3383|3725|3939|5950|5997|6279|7128|8754|9314|10400	ABAT|ARG1|CAT|G6PD|GOT2|HMOX1|ICAM1|JUN|LDHA|RBP4|RGS2|S100A8|TNFAIP3|ADAM9|KLF4|PEMT	-2.6	Input ID
GO-BP	19	GO:0033865	nucleoside bisphosphate metabolic process	-4.2	4.7	5.5	24156	139	370	10	2.7	0.84	3158|5538|6319|7923|51268|53354|54988|84649|123876|348158	HMGCS2|PPT1|SCD|HSD17B8|PIPOX|PANK1|ACSM5|DGAT2|ACSM2A|ACSM2B	-2.6	Input ID
GO-BP	19	GO:0034032	purine nucleoside bisphosphate metabolic process	-4.2	4.7	5.5	24156	139	370	10	2.7	0.84	3158|5538|6319|7923|51268|53354|54988|84649|123876|348158	HMGCS2|PPT1|SCD|HSD17B8|PIPOX|PANK1|ACSM5|DGAT2|ACSM2A|ACSM2B	-2.6	Input ID
GO-BP	19	GO:0033875	ribonucleoside bisphosphate metabolic process	-4.2	4.7	5.5	24156	139	370	10	2.7	0.84	3158|5538|6319|7923|51268|53354|54988|84649|123876|348158	HMGCS2|PPT1|SCD|HSD17B8|PIPOX|PANK1|ACSM5|DGAT2|ACSM2A|ACSM2B	-2.6	Input ID
GO-BP	19	GO:1901654	response to ketone	-4.2	4	5.2	24156	198	370	12	3.2	0.92	383|768|1373|2155|2353|3383|5106|5244|6696|7097|9314|54541	ARG1|CA9|CPS1|F7|FOS|ICAM1|PCK2|ABCB4|SPP1|TLR2|KLF4|DDIT4	-2.6	Input ID
GO-BP	19	GO:0090130	tissue migration	-4.2	3	4.9	24156	368	370	17	4.6	1.1	335|1839|2822|3091|3162|3273|3673|3725|4318|4851|5217|6781|7114|8754|9314|23603|54443	APOA1|HBEGF|GPLD1|HIF1A|HMOX1|HRG|ITGA2|JUN|MMP9|NOTCH1|PFN2|STC1|TMSB4X|ADAM9|KLF4|CORO1C|ANLN	-2.6	Input ID
GO-BP	19	GO:0010632	regulation of epithelial cell migration	-4.2	3.3	5	24156	297	370	15	4.1	1	1839|2822|3091|3162|3273|3673|3725|4318|4851|5217|6781|7114|8754|9314|23603	HBEGF|GPLD1|HIF1A|HMOX1|HRG|ITGA2|JUN|MMP9|NOTCH1|PFN2|STC1|TMSB4X|ADAM9|KLF4|CORO1C	-2.6	Input ID
GO-BP	19	GO:0019835	cytolysis	-4.2	12	7	24156	28	370	5	1.4	0.6	729|732|3273|4069|23531	C6|C8B|HRG|LYZ|MMD	-2.6	Input ID
GO-BP	19	GO:0009065	glutamine family amino acid catabolic process	-4.2	12	7	24156	28	370	5	1.4	0.6	383|1610|2806|27165|137872	ARG1|DAO|GOT2|GLS2|ADHFE1	-2.6	Input ID
GO-BP	19	GO:0032963	collagen metabolic process	-4.2	5.2	5.6	24156	113	370	9	2.4	0.8	383|3091|3673|4312|4316|4318|4321|5345|164656	ARG1|HIF1A|ITGA2|MMP1|MMP7|MMP9|MMP12|SERPINF2|TMPRSS6	-2.6	Input ID
GO-BP	19	GO:0048660	regulation of smooth muscle cell proliferation	-4.2	4.2	5.3	24156	169	370	11	3	0.88	283|1839|3162|3486|3570|3673|3725|4318|5345|7128|9314	ANG|HBEGF|HMOX1|IGFBP3|IL6R|ITGA2|JUN|MMP9|SERPINF2|TNFAIP3|KLF4	-2.6	Input ID
GO-BP	19	GO:0002683	negative regulation of immune system process	-4.2	2.7	4.7	24156	483	370	20	5.4	1.2	335|383|714|2207|3162|4321|4851|5272|5621|6370|7107|7128|7305|7538|10457|11326|23643|27242|84868|114770	APOA1|ARG1|C1QC|FCER1G|HMOX1|MMP12|NOTCH1|SERPINB9|PRNP|CCL25|GPR137B|TNFAIP3|TYROBP|ZFP36|GPNMB|VSIG4|LY96|TNFRSF21|HAVCR2|PGLYRP2	-2.6	Input ID
GO-BP	19	GO:0040008	regulation of growth	-4.2	2.4	4.6	24156	686	370	25	6.8	1.3	1808|1839|1848|2023|2203|2539|2593|3091|3273|3486|4739|4851|5270|5538|5950|5997|6279|6280|6696|7086|7852|9518|22883|29948|29967	DPYSL2|HBEGF|DUSP6|ENO1|FBP1|G6PD|GAMT|HIF1A|HRG|IGFBP3|NEDD9|NOTCH1|SERPINE2|PPT1|RBP4|RGS2|S100A8|S100A9|SPP1|TKT|CXCR4|GDF15|CLSTN1|OSGIN1|LRP12	-2.6	Input ID
GO-BP	19	GO:1904018	positive regulation of vasculature development	-4.2	3.6	5.1	24156	233	370	13	3.5	0.96	133|728|729|2041|3091|3099|3162|3570|4851|5054|5315|7852|9314	ADM|C5AR1|C6|EPHA1|HIF1A|HK2|HMOX1|IL6R|NOTCH1|SERPINE1|PKM|CXCR4|KLF4	-2.5	Input ID
GO-BP	19	GO:1901523	icosanoid catabolic process	-4.2	33	9.7	24156	6	370	3	0.81	0.47	1579|4051|8529	CYP4A11|CYP4F3|CYP4F2	-2.5	Input ID
GO-BP	19	GO:0048659	smooth muscle cell proliferation	-4.2	4.2	5.2	24156	171	370	11	3	0.88	283|1839|3162|3486|3570|3673|3725|4318|5345|7128|9314	ANG|HBEGF|HMOX1|IGFBP3|IL6R|ITGA2|JUN|MMP9|SERPINF2|TNFAIP3|KLF4	-2.5	Input ID
GO-BP	19	GO:0033559	unsaturated fatty acid metabolic process	-4.1	5.1	5.5	24156	115	370	9	2.4	0.8	241|1548|1549|1559|1579|4051|6319|8529|8824	ALOX5AP|CYP2A6|CYP2A7|CYP2C9|CYP4A11|CYP4F3|SCD|CYP4F2|CES2	-2.5	Input ID
GO-BP	19	GO:0050866	negative regulation of cell activation	-4.1	3.9	5.1	24156	203	370	12	3.2	0.92	18|383|3162|5270|5621|7128|7305|10457|11326|27242|84868|114770	ABAT|ARG1|HMOX1|SERPINE2|PRNP|TNFAIP3|TYROBP|GPNMB|VSIG4|TNFRSF21|HAVCR2|PGLYRP2	-2.5	Input ID
GO-BP	19	GO:0008206	bile acid metabolic process	-4.1	8.3	6.3	24156	47	370	6	1.6	0.66	1581|1593|6718|8309|10998|11001	CYP7A1|CYP27A1|AKR1D1|ACOX2|SLC27A5|SLC27A2	-2.5	Input ID
GO-BP	19	GO:0071827	plasma lipoprotein particle organization	-4.1	8.3	6.3	24156	47	370	6	1.6	0.66	335|344|345|4018|5360|5444	APOA1|APOC2|APOC3|LPA|PLTP|PON1	-2.5	Input ID
GO-BP	19	GO:0015807	L-amino acid transport	-4.1	6.7	5.9	24156	68	370	7	1.9	0.71	383|5997|6510|9056|10166|10991|81539	ARG1|RGS2|SLC1A5|SLC7A7|SLC25A15|SLC38A3|SLC38A1	-2.5	Input ID
GO-BP	19	GO:0050708	regulation of protein secretion	-4.1	2.7	4.6	24156	492	370	20	5.4	1.2	18|283|335|1992|2822|3091|4321|5066|5552|5950|6513|6514|6659|7097|7114|7128|8754|27242|55107|84868	ABAT|ANG|APOA1|SERPINB1|GPLD1|HIF1A|MMP12|PAM|SRGN|RBP4|SLC2A1|SLC2A2|SOX4|TLR2|TMSB4X|TNFAIP3|ADAM9|TNFRSF21|ANO1|HAVCR2	-2.5	Input ID
GO-BP	19	GO:1900542	regulation of purine nucleotide metabolic process	-4.1	4.5	5.3	24156	145	370	10	2.7	0.84	2023|2203|3091|5209|5210|5230|7114|51085|54541|55022	ENO1|FBP1|HIF1A|PFKFB3|PFKFB4|PGK1|TMSB4X|MLXIPL|DDIT4|PID1	-2.5	Input ID
GO-BP	19	GO:0009306	protein secretion	-4.1	2.4	4.5	24156	614	370	23	6.2	1.3	18|283|335|1992|2822|3091|3685|4321|4851|5066|5552|5950|6513|6514|6659|7097|7114|7128|8754|27242|55107|84868|93145	ABAT|ANG|APOA1|SERPINB1|GPLD1|HIF1A|ITGAV|MMP12|NOTCH1|PAM|SRGN|RBP4|SLC2A1|SLC2A2|SOX4|TLR2|TMSB4X|TNFAIP3|ADAM9|TNFRSF21|ANO1|HAVCR2|OLFM2	-2.5	Input ID
GO-BP	19	GO:0006103	2-oxoglutarate metabolic process	-4.1	16	7.6	24156	16	370	4	1.1	0.54	2806|5264|6898|137872	GOT2|PHYH|TAT|ADHFE1	-2.5	Input ID
GO-BP	19	GO:0042908	xenobiotic transport	-4.1	16	7.6	24156	16	370	4	1.1	0.54	4363|6513|6529|8856	ABCC1|SLC2A1|SLC6A1|NR1I2	-2.5	Input ID
GO-BP	19	GO:1900371	regulation of purine nucleotide biosynthetic process	-4.1	5	5.4	24156	118	370	9	2.4	0.8	2023|2203|3091|5209|5210|7114|51085|54541|55022	ENO1|FBP1|HIF1A|PFKFB3|PFKFB4|TMSB4X|MLXIPL|DDIT4|PID1	-2.4	Input ID
GO-BP	19	GO:0070372	regulation of ERK1 and ERK2 cascade	-4	3.2	4.8	24156	308	370	15	4.1	1	467|728|960|1848|1880|3383|3491|3725|4851|5345|6364|6370|9314|10457|84868	ATF3|C5AR1|CD44|DUSP6|GPR183|ICAM1|CCN1|JUN|NOTCH1|SERPINF2|CCL20|CCL25|KLF4|GPNMB|HAVCR2	-2.4	Input ID
GO-BP	19	GO:0033002	muscle cell proliferation	-4	3.5	4.9	24156	240	370	13	3.5	0.96	283|1839|3162|3486|3570|3673|3725|4318|4851|5345|5950|7128|9314	ANG|HBEGF|HMOX1|IGFBP3|IL6R|ITGA2|JUN|MMP9|NOTCH1|SERPINF2|RBP4|TNFAIP3|KLF4	-2.4	Input ID
GO-BP	19	GO:0030808	regulation of nucleotide biosynthetic process	-4	4.9	5.4	24156	119	370	9	2.4	0.8	2023|2203|3091|5209|5210|7114|51085|54541|55022	ENO1|FBP1|HIF1A|PFKFB3|PFKFB4|TMSB4X|MLXIPL|DDIT4|PID1	-2.4	Input ID
GO-BP	19	GO:0006109	regulation of carbohydrate metabolic process	-4	3.8	5	24156	208	370	12	3.2	0.92	2203|2822|3091|3486|3795|5209|5210|9104|27232|51085|54541|84649	FBP1|GPLD1|HIF1A|IGFBP3|KHK|PFKFB3|PFKFB4|RGN|GNMT|MLXIPL|DDIT4|DGAT2	-2.4	Input ID
GO-BP	19	GO:0001906	cell killing	-4	4.1	5.1	24156	177	370	11	3	0.88	383|563|1075|1776|3273|3383|4069|5272|6372|7305|84868	ARG1|AZGP1|CTSC|DNASE1L3|HRG|ICAM1|LYZ|SERPINB9|CXCL6|TYROBP|HAVCR2	-2.4	Input ID
GO-BP	19	GO:0045834	positive regulation of lipid metabolic process	-4	4.4	5.2	24156	148	370	10	2.7	0.84	133|335|344|1581|2822|3491|9104|51085|84649|345275	ADM|APOA1|APOC2|CYP7A1|GPLD1|CCN1|RGN|MLXIPL|DGAT2|HSD17B13	-2.4	Input ID
GO-BP	19	GO:0055080	cation homeostasis	-4	2.3	4.4	24156	748	370	26	7	1.3	133|302|483|491|728|1579|1649|3091|3162|3263|3685|3827|5538|5621|6279|6280|6781|7036|7852|8529|9104|30001|55013|148738|164656|100133941	ADM|ANXA2|ATP1B3|ATP2B2|C5AR1|CYP4A11|DDIT3|HIF1A|HMOX1|HPX|ITGAV|KNG1|PPT1|PRNP|S100A8|S100A9|STC1|TFR2|CXCR4|CYP4F2|RGN|ERO1A|MCUB|HJV|TMPRSS6|CD24	-2.4	Input ID
GO-BP	19	GO:0007595	lactation	-4	8	6.1	24156	49	370	6	1.6	0.66	462|2806|3091|3099|5066|7498	SERPINC1|GOT2|HIF1A|HK2|PAM|XDH	-2.4	Input ID
GO-BP	19	GO:0022407	regulation of cell-cell adhesion	-4	2.8	4.6	24156	422	370	18	4.9	1.1	18|335|383|960|3383|3956|5270|5329|5340|5345|5621|6370|9314|10457|11326|27242|84868|100133941	ABAT|APOA1|ARG1|CD44|ICAM1|LGALS1|SERPINE2|PLAUR|PLG|SERPINF2|PRNP|CCL25|KLF4|GPNMB|VSIG4|TNFRSF21|HAVCR2|CD24	-2.4	Input ID
GO-BP	19	GO:0006140	regulation of nucleotide metabolic process	-4	4.4	5.2	24156	149	370	10	2.7	0.84	2023|2203|3091|5209|5210|5230|7114|51085|54541|55022	ENO1|FBP1|HIF1A|PFKFB3|PFKFB4|PGK1|TMSB4X|MLXIPL|DDIT4|PID1	-2.4	Input ID
GO-BP	19	GO:0031341	regulation of cell killing	-4	5.5	5.5	24156	95	370	8	2.2	0.76	383|563|1776|3383|5272|6372|7305|84868	ARG1|AZGP1|DNASE1L3|ICAM1|SERPINB9|CXCL6|TYROBP|HAVCR2	-2.4	Input ID
GO-BP	19	GO:0034384	high-density lipoprotein particle clearance	-4	15	7.4	24156	17	370	4	1.1	0.54	335|344|345|2822	APOA1|APOC2|APOC3|GPLD1	-2.4	Input ID
GO-BP	19	GO:0034375	high-density lipoprotein particle remodeling	-4	15	7.4	24156	17	370	4	1.1	0.54	335|344|345|5360	APOA1|APOC2|APOC3|PLTP	-2.4	Input ID
GO-BP	19	GO:0046459	short-chain fatty acid metabolic process	-4	15	7.4	24156	17	370	4	1.1	0.54	4594|5106|5264|7915	MMUT|PCK2|PHYH|ALDH5A1	-2.4	Input ID
GO-BP	19	GO:0046500	S-adenosylmethionine metabolic process	-4	15	7.4	24156	17	370	4	1.1	0.54	635|4143|10400|27232	BHMT|MAT1A|PEMT|GNMT	-2.4	Input ID
GO-BP	19	GO:0043408	regulation of MAPK cascade	-3.9	2.3	4.4	24156	754	370	26	7	1.3	467|728|960|1687|1847|1848|1880|3383|3486|3491|3725|4851|5345|5997|6364|6370|7498|7852|8754|9314|9518|10457|22943|27347|84868|100133941	ATF3|C5AR1|CD44|GSDME|DUSP5|DUSP6|GPR183|ICAM1|IGFBP3|CCN1|JUN|NOTCH1|SERPINF2|RGS2|CCL20|CCL25|XDH|CXCR4|ADAM9|KLF4|GDF15|GPNMB|DKK1|STK39|HAVCR2|CD24	-2.3	Input ID
GO-BP	19	GO:0042116	macrophage activation	-3.9	5.4	5.4	24156	96	370	8	2.2	0.76	728|1075|3725|7097|7107|7305|11326|84868	C5AR1|CTSC|JUN|TLR2|GPR137B|TYROBP|VSIG4|HAVCR2	-2.3	Input ID
GO-BP	19	GO:0015908	fatty acid transport	-3.9	5.4	5.4	24156	96	370	8	2.2	0.76	123|1579|2806|8529|10998|11000|11001|84647	PLIN2|CYP4A11|GOT2|CYP4F2|SLC27A5|SLC27A3|SLC27A2|PLA2G12B	-2.3	Input ID
GO-BP	19	GO:0030003	cellular cation homeostasis	-3.9	2.3	4.4	24156	672	370	24	6.5	1.3	133|302|483|491|728|1649|3091|3162|3263|3685|3827|5538|5621|6279|6280|6781|7036|7852|9104|30001|55013|148738|164656|100133941	ADM|ANXA2|ATP1B3|ATP2B2|C5AR1|DDIT3|HIF1A|HMOX1|HPX|ITGAV|KNG1|PPT1|PRNP|S100A8|S100A9|STC1|TFR2|CXCR4|RGN|ERO1A|MCUB|HJV|TMPRSS6|CD24	-2.3	Input ID
GO-BP	19	GO:1901216	positive regulation of neuron death	-3.9	5.4	5.4	24156	97	370	8	2.2	0.76	1649|2353|3725|5621|7305|8564|22943|54541	DDIT3|FOS|JUN|PRNP|TYROBP|KMO|DKK1|DDIT4	-2.3	Input ID
GO-BP	19	GO:1990869	cellular response to chemokine	-3.9	5.4	5.4	24156	97	370	8	2.2	0.76	3091|4015|6364|6370|6372|6374|7852|27347	HIF1A|LOX|CCL20|CCL25|CXCL6|CXCL5|CXCR4|STK39	-2.3	Input ID
GO-BP	19	GO:1990868	response to chemokine	-3.9	5.4	5.4	24156	97	370	8	2.2	0.76	3091|4015|6364|6370|6372|6374|7852|27347	HIF1A|LOX|CCL20|CCL25|CXCL6|CXCL5|CXCR4|STK39	-2.3	Input ID
GO-BP	19	GO:0071825	protein-lipid complex subunit organization	-3.9	7.7	6	24156	51	370	6	1.6	0.66	335|344|345|4018|5360|5444	APOA1|APOC2|APOC3|LPA|PLTP|PON1	-2.3	Input ID
GO-BP	19	GO:0098771	inorganic ion homeostasis	-3.9	2.2	4.3	24156	759	370	26	7	1.3	133|302|483|491|728|1579|1649|3091|3162|3263|3685|3827|5538|5621|6279|6280|6781|7036|7852|8529|9104|30001|55013|148738|164656|100133941	ADM|ANXA2|ATP1B3|ATP2B2|C5AR1|CYP4A11|DDIT3|HIF1A|HMOX1|HPX|ITGAV|KNG1|PPT1|PRNP|S100A8|S100A9|STC1|TFR2|CXCR4|CYP4F2|RGN|ERO1A|MCUB|HJV|TMPRSS6|CD24	-2.3	Input ID
GO-BP	19	GO:1901214	regulation of neuron death	-3.9	3.1	4.7	24156	318	370	15	4.1	1	728|1649|2353|2539|3091|3162|3725|5538|5621|7305|8564|10457|22943|54541|112399	C5AR1|DDIT3|FOS|G6PD|HIF1A|HMOX1|JUN|PPT1|PRNP|TYROBP|KMO|GPNMB|DKK1|DDIT4|EGLN3	-2.3	Input ID
GO-BP	19	GO:0010810	regulation of cell-substrate adhesion	-3.9	3.6	4.9	24156	215	370	12	3.2	0.92	335|2041|3273|3491|3956|4321|4739|4851|5054|5340|6370|23603	APOA1|EPHA1|HRG|CCN1|LGALS1|MMP12|NEDD9|NOTCH1|SERPINE1|PLG|CCL25|CORO1C	-2.3	Input ID
GO-BP	19	GO:0045765	regulation of angiogenesis	-3.9	2.8	4.6	24156	392	370	17	4.6	1.1	133|728|729|2041|3091|3099|3162|3273|4851|5054|5230|5315|7128|7852|9314|10457|23670	ADM|C5AR1|C6|EPHA1|HIF1A|HK2|HMOX1|HRG|NOTCH1|SERPINE1|PGK1|PKM|TNFAIP3|CXCR4|KLF4|GPNMB|CEMIP2	-2.3	Input ID
GO-BP	19	GO:0070997	neuron death	-3.9	2.9	4.6	24156	355	370	16	4.3	1.1	728|1649|2353|2539|3091|3162|3725|5538|5621|7305|8564|10457|22943|27242|54541|112399	C5AR1|DDIT3|FOS|G6PD|HIF1A|HMOX1|JUN|PPT1|PRNP|TYROBP|KMO|GPNMB|DKK1|TNFRSF21|DDIT4|EGLN3	-2.3	Input ID
GO-BP	19	GO:0043620	regulation of DNA-templated transcription in response to stress	-3.9	4.7	5.2	24156	125	370	9	2.4	0.8	467|768|1649|3091|3162|3725|4851|56892|112399	ATF3|CA9|DDIT3|HIF1A|HMOX1|JUN|NOTCH1|TCIM|EGLN3	-2.3	Input ID
GO-BP	19	GO:0010039	response to iron ion	-3.9	9.9	6.4	24156	33	370	5	1.4	0.6	18|2539|3091|3162|7036	ABAT|G6PD|HIF1A|HMOX1|TFR2	-2.3	Input ID
GO-BP	19	GO:0010984	regulation of lipoprotein particle clearance	-3.9	9.9	6.4	24156	33	370	5	1.4	0.6	302|344|345|2822|29116	ANXA2|APOC2|APOC3|GPLD1|MYLIP	-2.3	Input ID
GO-BP	19	GO:0019433	triglyceride catabolic process	-3.9	9.9	6.4	24156	33	370	5	1.4	0.6	335|344|345|1373|2822	APOA1|APOC2|APOC3|CPS1|GPLD1	-2.3	Input ID
GO-BP	19	GO:0045926	negative regulation of growth	-3.9	3.4	4.7	24156	250	370	13	3.5	0.96	2023|2203|2539|3091|3273|4851|5270|5538|5950|5997|6696|9518|29948	ENO1|FBP1|G6PD|HIF1A|HRG|NOTCH1|SERPINE2|PPT1|RBP4|RGS2|SPP1|GDF15|OSGIN1	-2.3	Input ID
GO-BP	19	GO:0051957	positive regulation of amino acid transport	-3.9	15	7.2	24156	18	370	4	1.1	0.54	18|6529|8564|10991	ABAT|SLC6A1|KMO|SLC38A3	-2.3	Input ID
GO-BP	19	GO:0060191	regulation of lipase activity	-3.8	5.3	5.3	24156	99	370	8	2.2	0.76	283|335|344|345|728|3491|5538|5997	ANG|APOA1|APOC2|APOC3|C5AR1|CCN1|PPT1|RGS2	-2.3	Input ID
GO-BP	19	GO:0097327	response to antineoplastic agent	-3.8	5.3	5.3	24156	99	370	8	2.2	0.76	383|1373|2155|3162|3383|5106|8754|54541	ARG1|CPS1|F7|HMOX1|ICAM1|PCK2|ADAM9|DDIT4	-2.3	Input ID
GO-BP	19	GO:0030100	regulation of endocytosis	-3.8	3.2	4.7	24156	286	370	14	3.8	0.99	302|335|344|345|1601|2207|3673|3685|5054|5538|7036|7097|11031|22943	ANXA2|APOA1|APOC2|APOC3|DAB2|FCER1G|ITGA2|ITGAV|SERPINE1|PPT1|TFR2|TLR2|RAB31|DKK1	-2.3	Input ID
GO-BP	19	GO:1901653	cellular response to peptide	-3.8	2.8	4.5	24156	397	370	17	4.6	1.1	383|1373|2538|2822|3383|4363|5106|5313|5315|5621|9314|9518|11031|23433|28999|55022|55107	ARG1|CPS1|G6PC|GPLD1|ICAM1|ABCC1|PCK2|PKLR|PKM|PRNP|KLF4|GDF15|RAB31|RHOQ|KLF15|PID1|ANO1	-2.2	Input ID
GO-BP	19	GO:0050672	negative regulation of lymphocyte proliferation	-3.8	6.1	5.5	24156	75	370	7	1.9	0.71	383|5621|7305|10457|11326|27242|84868	ARG1|PRNP|TYROBP|GPNMB|VSIG4|TNFRSF21|HAVCR2	-2.2	Input ID
GO-BP	19	GO:0009896	positive regulation of catabolic process	-3.8	2.7	4.5	24156	436	370	18	4.9	1.1	335|344|665|1075|1601|2822|3091|3099|3162|5209|5210|7128|7538|8754|9104|29116|51085|79888	APOA1|APOC2|BNIP3L|CTSC|DAB2|GPLD1|HIF1A|HK2|HMOX1|PFKFB3|PFKFB4|TNFAIP3|ZFP36|ADAM9|RGN|MYLIP|MLXIPL|LPCAT1	-2.2	Input ID
GO-BP	19	GO:0030593	neutrophil chemotaxis	-3.8	5.2	5.3	24156	100	370	8	2.2	0.76	728|2207|6279|6280|6364|6370|6372|6374	C5AR1|FCER1G|S100A8|S100A9|CCL20|CCL25|CXCL6|CXCL5	-2.2	Input ID
GO-BP	19	GO:1901570	fatty acid derivative biosynthetic process	-3.8	5.2	5.3	24156	100	370	8	2.2	0.76	241|622|1559|3158|5538|6319|7923|10998	ALOX5AP|BDH1|CYP2C9|HMGCS2|PPT1|SCD|HSD17B8|SLC27A5	-2.2	Input ID
GO-BP	19	GO:0009066	aspartate family amino acid metabolic process	-3.8	7.4	5.8	24156	53	370	6	1.6	0.66	635|2806|4143|5352|27232|51268	BHMT|GOT2|MAT1A|PLOD2|GNMT|PIPOX	-2.2	Input ID
GO-BP	19	GO:0045471	response to ethanol	-3.8	4.6	5.1	24156	128	370	9	2.4	0.8	18|847|2539|2806|3383|5950|5997|6279|10400	ABAT|CAT|G6PD|GOT2|ICAM1|RBP4|RGS2|S100A8|PEMT	-2.2	Input ID
GO-BP	19	GO:0006873	cellular ion homeostasis	-3.8	2.3	4.3	24156	685	370	24	6.5	1.3	133|302|483|491|728|1649|3091|3162|3263|3685|3827|5538|5621|6279|6280|6781|7036|7852|9104|30001|55013|148738|164656|100133941	ADM|ANXA2|ATP1B3|ATP2B2|C5AR1|DDIT3|HIF1A|HMOX1|HPX|ITGAV|KNG1|PPT1|PRNP|S100A8|S100A9|STC1|TFR2|CXCR4|RGN|ERO1A|MCUB|HJV|TMPRSS6|CD24	-2.2	Input ID
GO-BP	19	GO:0032945	negative regulation of mononuclear cell proliferation	-3.8	6	5.5	24156	76	370	7	1.9	0.71	383|5621|7305|10457|11326|27242|84868	ARG1|PRNP|TYROBP|GPNMB|VSIG4|TNFRSF21|HAVCR2	-2.2	Input ID
GO-BP	19	GO:0150076	neuroinflammatory response	-3.8	6	5.5	24156	76	370	7	1.9	0.71	728|1075|3725|4318|7097|7305|25825	C5AR1|CTSC|JUN|MMP9|TLR2|TYROBP|BACE2	-2.2	Input ID
GO-BP	19	GO:0010043	response to zinc ion	-3.8	7.3	5.7	24156	54	370	6	1.6	0.66	383|1373|3795|5066|6279|23498	ARG1|CPS1|KHK|PAM|S100A8|HAAO	-2.2	Input ID
GO-BP	19	GO:1902475	L-alpha-amino acid transmembrane transport	-3.8	7.3	5.7	24156	54	370	6	1.6	0.66	5997|6510|9056|10166|10991|81539	RGS2|SLC1A5|SLC7A7|SLC25A15|SLC38A3|SLC38A1	-2.2	Input ID
GO-BP	19	GO:0051194	positive regulation of cofactor metabolic process	-3.7	9.3	6.1	24156	35	370	5	1.4	0.6	3091|5209|5210|51085|171425	HIF1A|PFKFB3|PFKFB4|MLXIPL|CLYBL	-2.2	Input ID
GO-BP	19	GO:0009698	phenylpropanoid metabolic process	-3.7	24	8.3	24156	8	370	3	0.81	0.47	1548|1549|5446	CYP2A6|CYP2A7|PON3	-2.2	Input ID
GO-BP	19	GO:0009804	coumarin metabolic process	-3.7	24	8.3	24156	8	370	3	0.81	0.47	1548|1549|5446	CYP2A6|CYP2A7|PON3	-2.2	Input ID
GO-BP	19	GO:0061043	regulation of vascular wound healing	-3.7	24	8.3	24156	8	370	3	0.81	0.47	5054|7128|7852	SERPINE1|TNFAIP3|CXCR4	-2.2	Input ID
GO-BP	19	GO:0019369	arachidonic acid metabolic process	-3.7	7.1	5.7	24156	55	370	6	1.6	0.66	1548|1549|1559|1579|4051|8529	CYP2A6|CYP2A7|CYP2C9|CYP4A11|CYP4F3|CYP4F2	-2.2	Input ID
GO-BP	19	GO:0070848	response to growth factor	-3.7	2.2	4.2	24156	736	370	25	6.8	1.3	335|383|847|960|1373|1601|1848|2353|3091|3273|3491|3725|4015|4851|7498|7538|8754|9314|9518|22943|25805|54541|57530|148738|164656	APOA1|ARG1|CAT|CD44|CPS1|DAB2|DUSP6|FOS|HIF1A|HRG|CCN1|JUN|LOX|NOTCH1|XDH|ZFP36|ADAM9|KLF4|GDF15|DKK1|BAMBI|DDIT4|CGN|HJV|TMPRSS6	-2.2	Input ID
GO-BP	19	GO:0042157	lipoprotein metabolic process	-3.7	4.5	5	24156	131	370	9	2.4	0.8	335|345|2822|3685|5538|10400|51201|55062|84649	APOA1|APOC3|GPLD1|ITGAV|PPT1|PEMT|ZDHHC2|WIPI1|DGAT2	-2.2	Input ID
GO-BP	19	GO:0055076	transition metal ion homeostasis	-3.7	4.5	5	24156	132	370	9	2.4	0.8	3091|3162|3263|5621|6279|6280|7036|148738|164656	HIF1A|HMOX1|HPX|PRNP|S100A8|S100A9|TFR2|HJV|TMPRSS6	-2.1	Input ID
GO-BP	19	GO:0051098	regulation of binding	-3.7	2.8	4.4	24156	370	370	16	4.3	1.1	302|1601|1649|3162|3673|3725|4015|4318|5329|5444|7114|9314|22919|22943|25805|115908	ANXA2|DAB2|DDIT3|HMOX1|ITGA2|JUN|LOX|MMP9|PLAUR|PON1|TMSB4X|KLF4|MAPRE1|DKK1|BAMBI|CTHRC1	-2.1	Input ID
GO-BP	19	GO:0071634	regulation of transforming growth factor beta production	-3.7	9.1	6	24156	36	370	5	1.4	0.6	3091|3685|5345|7305|100133941	HIF1A|ITGAV|SERPINF2|TYROBP|CD24	-2.1	Input ID
GO-BP	19	GO:0042304	regulation of fatty acid biosynthetic process	-3.7	7	5.6	24156	56	370	6	1.6	0.66	335|344|345|1581|9104|51085	APOA1|APOC2|APOC3|CYP7A1|RGN|MLXIPL	-2.1	Input ID
GO-BP	19	GO:0015748	organophosphate ester transport	-3.7	5	5.1	24156	105	370	8	2.2	0.76	335|344|345|2538|2705|4363|5244|5360	APOA1|APOC2|APOC3|G6PC|GJB1|ABCC1|ABCB4|PLTP	-2.1	Input ID
GO-BP	19	GO:1903825	organic acid transmembrane transport	-3.7	4.4	4.9	24156	133	370	9	2.4	0.8	5997|6510|6535|9056|10166|10991|10998|27347|81539	RGS2|SLC1A5|SLC6A8|SLC7A7|SLC25A15|SLC38A3|SLC27A5|STK39|SLC38A1	-2.1	Input ID
GO-BP	19	GO:1905039	carboxylic acid transmembrane transport	-3.7	4.4	4.9	24156	133	370	9	2.4	0.8	5997|6510|6535|9056|10166|10991|10998|27347|81539	RGS2|SLC1A5|SLC6A8|SLC7A7|SLC25A15|SLC38A3|SLC27A5|STK39|SLC38A1	-2.1	Input ID
GO-BP	19	GO:0031331	positive regulation of cellular catabolic process	-3.7	2.8	4.4	24156	372	370	16	4.3	1.1	335|344|665|1075|1601|2822|3091|3099|3162|5209|5210|7128|7538|8754|9104|51085	APOA1|APOC2|BNIP3L|CTSC|DAB2|GPLD1|HIF1A|HK2|HMOX1|PFKFB3|PFKFB4|TNFAIP3|ZFP36|ADAM9|RGN|MLXIPL	-2.1	Input ID
GO-BP	19	GO:0043269	regulation of ion transport	-3.6	2.2	4.1	24156	700	370	24	6.5	1.3	18|335|383|483|1192|1579|2539|3383|4318|5244|5270|5621|5997|6529|6781|7114|7852|8529|8564|9104|10991|27075|27347|65267	ABAT|APOA1|ARG1|ATP1B3|CLIC1|CYP4A11|G6PD|ICAM1|MMP9|ABCB4|SERPINE2|PRNP|RGS2|SLC6A1|STC1|TMSB4X|CXCR4|CYP4F2|KMO|RGN|SLC38A3|TSPAN13|STK39|WNK3	-2.1	Input ID
GO-BP	19	GO:0048678	response to axon injury	-3.6	5.7	5.3	24156	80	370	7	1.9	0.71	335|383|3725|3956|6696|7305|9314	APOA1|ARG1|JUN|LGALS1|SPP1|TYROBP|KLF4	-2.1	Input ID
GO-BP	19	GO:0030212	hyaluronan metabolic process	-3.6	8.8	5.9	24156	37	370	5	1.4	0.6	960|3697|3698|3699|23670	CD44|ITIH1|ITIH2|ITIH3|CEMIP2	-2.1	Input ID
GO-BP	19	GO:0007229	integrin-mediated signaling pathway	-3.6	4.9	5	24156	107	370	8	2.2	0.76	335|1601|2207|3673|3685|4739|7305|8754	APOA1|DAB2|FCER1G|ITGA2|ITGAV|NEDD9|TYROBP|ADAM9	-2.1	Input ID
GO-BP	19	GO:0042063	gliogenesis	-3.6	3	4.4	24156	301	370	14	3.8	0.99	728|1880|2119|3912|4851|5270|6279|6659|7097|7852|10397|25825|27242|28999	C5AR1|GPR183|ETV5|LAMB1|NOTCH1|SERPINE2|S100A8|SOX4|TLR2|CXCR4|NDRG1|BACE2|TNFRSF21|KLF15	-2.1	Input ID
GO-BP	19	GO:0071363	cellular response to growth factor stimulus	-3.6	2.2	4.1	24156	706	370	24	6.5	1.3	335|383|847|960|1373|1601|2353|3091|3273|3491|3725|4015|4851|7498|7538|8754|9314|9518|22943|25805|54541|57530|148738|164656	APOA1|ARG1|CAT|CD44|CPS1|DAB2|FOS|HIF1A|HRG|CCN1|JUN|LOX|NOTCH1|XDH|ZFP36|ADAM9|KLF4|GDF15|DKK1|BAMBI|DDIT4|CGN|HJV|TMPRSS6	-2	Input ID
GO-BP	19	GO:0046716	muscle cell cellular homeostasis	-3.6	12	6.5	24156	21	370	4	1.1	0.54	226|3091|4015|5340	ALDOA|HIF1A|LOX|PLG	-2	Input ID
GO-BP	19	GO:0042135	neurotransmitter catabolic process	-3.6	12	6.5	24156	21	370	4	1.1	0.54	18|635|7915|29958	ABAT|BHMT|ALDH5A1|DMGDH	-2	Input ID
GO-BP	19	GO:0042402	cellular biogenic amine catabolic process	-3.6	12	6.5	24156	21	370	4	1.1	0.54	635|8564|23498|29958	BHMT|KMO|HAAO|DMGDH	-2	Input ID
GO-BP	19	GO:0071604	transforming growth factor beta production	-3.6	8.6	5.8	24156	38	370	5	1.4	0.6	3091|3685|5345|7305|100133941	HIF1A|ITGAV|SERPINF2|TYROBP|CD24	-2	Input ID
GO-BP	19	GO:0006979	response to oxidative stress	-3.6	2.6	4.2	24156	458	370	18	4.9	1.1	383|847|2119|2353|2539|3091|3162|3725|3939|4318|5621|6898|7128|8309|8754|9104|9314|30001	ARG1|CAT|ETV5|FOS|G6PD|HIF1A|HMOX1|JUN|LDHA|MMP9|PRNP|TAT|TNFAIP3|ACOX2|ADAM9|RGN|KLF4|ERO1A	-2	Input ID
GO-BP	19	GO:0051541	elastin metabolic process	-3.6	22	7.8	24156	9	370	3	0.81	0.47	1839|3091|4321	HBEGF|HIF1A|MMP12	-2	Input ID
GO-BP	19	GO:0019626	short-chain fatty acid catabolic process	-3.6	22	7.8	24156	9	370	3	0.81	0.47	4594|5106|5264	MMUT|PCK2|PHYH	-2	Input ID
GO-BP	19	GO:0046951	ketone body biosynthetic process	-3.6	22	7.8	24156	9	370	3	0.81	0.47	622|3158|10998	BDH1|HMGCS2|SLC27A5	-2	Input ID
GO-BP	19	GO:0034371	chylomicron remodeling	-3.6	22	7.8	24156	9	370	3	0.81	0.47	335|344|345	APOA1|APOC2|APOC3	-2	Input ID
GO-BP	19	GO:0071385	cellular response to glucocorticoid stimulus	-3.5	6.6	5.4	24156	59	370	6	1.6	0.66	383|3383|5106|6781|7538|54541	ARG1|ICAM1|PCK2|STC1|ZFP36|DDIT4	-2	Input ID
GO-BP	19	GO:0097755	positive regulation of blood vessel diameter	-3.5	6.6	5.4	24156	59	370	6	1.6	0.66	133|1373|3162|3827|5997|59342	ADM|CPS1|HMOX1|KNG1|RGS2|SCPEP1	-2	Input ID
GO-BP	19	GO:0061900	glial cell activation	-3.5	6.6	5.4	24156	59	370	6	1.6	0.66	728|1075|3725|7097|7305|25825	C5AR1|CTSC|JUN|TLR2|TYROBP|BACE2	-2	Input ID
GO-BP	19	GO:0090087	regulation of peptide transport	-3.5	2.2	4	24156	755	370	25	6.8	1.3	18|283|335|665|1992|2822|3091|4321|5066|5552|5621|5950|6279|6513|6514|6659|7036|7097|7114|7128|8754|9520|27242|55107|84868	ABAT|ANG|APOA1|BNIP3L|SERPINB1|GPLD1|HIF1A|MMP12|PAM|SRGN|PRNP|RBP4|S100A8|SLC2A1|SLC2A2|SOX4|TFR2|TLR2|TMSB4X|TNFAIP3|ADAM9|NPEPPS|TNFRSF21|ANO1|HAVCR2	-2	Input ID
GO-BP	19	GO:0045913	positive regulation of carbohydrate metabolic process	-3.5	5.4	5.1	24156	84	370	7	1.9	0.71	2822|3091|5209|5210|9104|51085|84649	GPLD1|HIF1A|PFKFB3|PFKFB4|RGN|MLXIPL|DGAT2	-2	Input ID
GO-BP	19	GO:0045824	negative regulation of innate immune response	-3.5	6.5	5.3	24156	60	370	6	1.6	0.66	383|4321|5272|7128|11326|84868	ARG1|MMP12|SERPINB9|TNFAIP3|VSIG4|HAVCR2	-2	Input ID
GO-BP	19	GO:0032891	negative regulation of organic acid transport	-3.5	12	6.4	24156	22	370	4	1.1	0.54	18|5997|8529|27347	ABAT|RGS2|CYP4F2|STK39	-2	Input ID
GO-BP	19	GO:0031400	negative regulation of protein modification process	-3.5	2.3	4.1	24156	631	370	22	5.9	1.2	467|1847|1848|2041|2539|3486|3725|5502|5621|5997|6659|7128|7498|9104|9314|22943|23603|23645|28999|51085|54541|55022	ATF3|DUSP5|DUSP6|EPHA1|G6PD|IGFBP3|JUN|PPP1R1A|PRNP|RGS2|SOX4|TNFAIP3|XDH|RGN|KLF4|DKK1|CORO1C|PPP1R15A|KLF15|MLXIPL|DDIT4|PID1	-2	Input ID
GO-BP	19	GO:0032642	regulation of chemokine production	-3.5	5.4	5	24156	85	370	7	1.9	0.71	3091|3162|3570|6372|7097|9314|84868	HIF1A|HMOX1|IL6R|CXCL6|TLR2|KLF4|HAVCR2	-1.9	Input ID
GO-BP	19	GO:0042130	negative regulation of T cell proliferation	-3.5	6.4	5.3	24156	61	370	6	1.6	0.66	383|5621|10457|11326|27242|84868	ARG1|PRNP|GPNMB|VSIG4|TNFRSF21|HAVCR2	-1.9	Input ID
GO-BP	19	GO:0007015	actin filament organization	-3.5	2.6	4.2	24156	426	370	17	4.6	1.1	226|283|335|390|2041|3383|4082|4739|5217|5345|7114|8470|9168|23433|23603|83715|84952	ALDOA|ANG|APOA1|RND3|EPHA1|ICAM1|MARCKS|NEDD9|PFN2|SERPINF2|TMSB4X|SORBS2|TMSB10|RHOQ|CORO1C|ESPN|CGNL1	-1.9	Input ID
GO-BP	19	GO:0030879	mammary gland development	-3.5	4.1	4.7	24156	142	370	9	2.4	0.8	383|462|2119|2806|3091|3099|3673|5066|7498	ARG1|SERPINC1|ETV5|GOT2|HIF1A|HK2|ITGA2|PAM|XDH	-1.9	Input ID
GO-BP	19	GO:0045766	positive regulation of angiogenesis	-3.4	3.5	4.5	24156	206	370	11	3	0.88	133|728|729|2041|3091|3099|3162|5054|5315|7852|9314	ADM|C5AR1|C6|EPHA1|HIF1A|HK2|HMOX1|SERPINE1|PKM|CXCR4|KLF4	-1.9	Input ID
GO-BP	19	GO:0071384	cellular response to corticosteroid stimulus	-3.4	6.3	5.2	24156	62	370	6	1.6	0.66	383|3383|5106|6781|7538|54541	ARG1|ICAM1|PCK2|STC1|ZFP36|DDIT4	-1.9	Input ID
GO-BP	19	GO:0045723	positive regulation of fatty acid biosynthetic process	-3.4	11	6.2	24156	23	370	4	1.1	0.54	335|344|9104|51085	APOA1|APOC2|RGN|MLXIPL	-1.9	Input ID
GO-BP	19	GO:0009310	amine catabolic process	-3.4	11	6.2	24156	23	370	4	1.1	0.54	635|8564|23498|29958	BHMT|KMO|HAAO|DMGDH	-1.9	Input ID
GO-BP	19	GO:0070542	response to fatty acid	-3.4	5.3	5	24156	87	370	7	1.9	0.71	847|1373|5444|6319|7097|55022|84649	CAT|CPS1|PON1|SCD|TLR2|PID1|DGAT2	-1.9	Input ID
GO-BP	19	GO:0098542	defense response to other organism	-3.4	2.3	4	24156	596	370	21	5.7	1.2	383|665|728|2207|3273|3570|4069|4321|5054|6035|6279|6280|6364|6372|7097|7128|54541|81035|84868|114770|653808	ARG1|BNIP3L|C5AR1|FCER1G|HRG|IL6R|LYZ|MMP12|SERPINE1|RNASE1|S100A8|S100A9|CCL20|CXCL6|TLR2|TNFAIP3|DDIT4|COLEC12|HAVCR2|PGLYRP2|ZG16	-1.9	Input ID
GO-BP	19	GO:0002573	myeloid leukocyte differentiation	-3.4	3.5	4.4	24156	208	370	11	3	0.88	302|714|1880|2207|2353|3725|4318|7097|7107|7305|28962	ANXA2|C1QC|GPR183|FCER1G|FOS|JUN|MMP9|TLR2|GPR137B|TYROBP|OSTM1	-1.9	Input ID
GO-BP	19	GO:0071548	response to dexamethasone	-3.4	8	5.6	24156	41	370	5	1.4	0.6	383|1373|3383|5106|54541	ARG1|CPS1|ICAM1|PCK2|DDIT4	-1.9	Input ID
GO-BP	19	GO:0051180	vitamin transport	-3.4	8	5.6	24156	41	370	5	1.4	0.6	173|335|4363|6513|6514	AFM|APOA1|ABCC1|SLC2A1|SLC2A2	-1.9	Input ID
GO-BP	19	GO:0019432	triglyceride biosynthetic process	-3.4	8	5.6	24156	41	370	5	1.4	0.6	2822|5106|9104|80168|84649	GPLD1|PCK2|RGN|MOGAT2|DGAT2	-1.9	Input ID
GO-BP	19	GO:0035337	fatty-acyl-CoA metabolic process	-3.4	8	5.6	24156	41	370	5	1.4	0.6	5538|6319|7923|84649|123876	PPT1|SCD|HSD17B8|DGAT2|ACSM2A	-1.9	Input ID
GO-BP	19	GO:0045936	negative regulation of phosphate metabolic process	-3.4	2.3	4	24156	597	370	21	5.7	1.2	467|1847|1848|2041|2203|3486|3725|5502|5621|5997|7128|7498|9104|9314|22943|23603|23645|51085|54541|55022|79888	ATF3|DUSP5|DUSP6|EPHA1|FBP1|IGFBP3|JUN|PPP1R1A|PRNP|RGS2|TNFAIP3|XDH|RGN|KLF4|DKK1|CORO1C|PPP1R15A|MLXIPL|DDIT4|PID1|LPCAT1	-1.9	Input ID
GO-BP	19	GO:0034378	chylomicron assembly	-3.4	20	7.3	24156	10	370	3	0.81	0.47	335|344|345	APOA1|APOC2|APOC3	-1.9	Input ID
GO-BP	19	GO:0042758	long-chain fatty acid catabolic process	-3.4	20	7.3	24156	10	370	3	0.81	0.47	1579|4051|8529	CYP4A11|CYP4F3|CYP4F2	-1.9	Input ID
GO-BP	19	GO:0006570	tyrosine metabolic process	-3.4	20	7.3	24156	10	370	3	0.81	0.47	3081|3242|6898	HGD|HPD|TAT	-1.9	Input ID
GO-BP	19	GO:0070942	neutrophil mediated cytotoxicity	-3.4	20	7.3	24156	10	370	3	0.81	0.47	383|1776|6372	ARG1|DNASE1L3|CXCL6	-1.9	Input ID
GO-BP	19	GO:0097267	omega-hydroxylase P450 pathway	-3.4	20	7.3	24156	10	370	3	0.81	0.47	1559|1579|8529	CYP2C9|CYP4A11|CYP4F2	-1.9	Input ID
GO-BP	19	GO:0010563	negative regulation of phosphorus metabolic process	-3.4	2.3	4	24156	598	370	21	5.7	1.2	467|1847|1848|2041|2203|3486|3725|5502|5621|5997|7128|7498|9104|9314|22943|23603|23645|51085|54541|55022|79888	ATF3|DUSP5|DUSP6|EPHA1|FBP1|IGFBP3|JUN|PPP1R1A|PRNP|RGS2|TNFAIP3|XDH|RGN|KLF4|DKK1|CORO1C|PPP1R15A|MLXIPL|DDIT4|PID1|LPCAT1	-1.9	Input ID
GO-BP	19	GO:0006879	cellular iron ion homeostasis	-3.4	6.2	5.2	24156	63	370	6	1.6	0.66	3091|3162|3263|7036|148738|164656	HIF1A|HMOX1|HPX|TFR2|HJV|TMPRSS6	-1.9	Input ID
GO-BP	19	GO:0070098	chemokine-mediated signaling pathway	-3.4	5.2	4.9	24156	88	370	7	1.9	0.71	3091|6364|6370|6372|6374|7852|27347	HIF1A|CCL20|CCL25|CXCL6|CXCL5|CXCR4|STK39	-1.9	Input ID
GO-BP	19	GO:0097164	ammonium ion metabolic process	-3.4	3.4	4.4	24156	211	370	11	3	0.88	18|335|427|635|1610|2822|5444|10400|29958|79887|79888	ABAT|APOA1|ASAH1|BHMT|DAO|GPLD1|PON1|PEMT|DMGDH|PLBD1|LPCAT1	-1.9	Input ID
GO-BP	19	GO:0034383	low-density lipoprotein particle clearance	-3.4	7.8	5.5	24156	42	370	5	1.4	0.6	302|345|3162|29116|84649	ANXA2|APOC3|HMOX1|MYLIP|DGAT2	-1.9	Input ID
GO-BP	19	GO:0046461	neutral lipid catabolic process	-3.4	7.8	5.5	24156	42	370	5	1.4	0.6	335|344|345|1373|2822	APOA1|APOC2|APOC3|CPS1|GPLD1	-1.9	Input ID
GO-BP	19	GO:0046464	acylglycerol catabolic process	-3.4	7.8	5.5	24156	42	370	5	1.4	0.6	335|344|345|1373|2822	APOA1|APOC2|APOC3|CPS1|GPLD1	-1.9	Input ID
GO-BP	19	GO:0032623	interleukin-2 production	-3.4	6.1	5.1	24156	64	370	6	1.6	0.66	2207|5621|7128|7538|11326|84868	FCER1G|PRNP|TNFAIP3|ZFP36|VSIG4|HAVCR2	-1.9	Input ID
GO-BP	19	GO:0001933	negative regulation of protein phosphorylation	-3.4	2.5	4.1	24156	436	370	17	4.6	1.1	467|1847|1848|2041|3486|3725|5621|5997|7128|7498|9104|9314|22943|23603|51085|54541|55022	ATF3|DUSP5|DUSP6|EPHA1|IGFBP3|JUN|PRNP|RGS2|TNFAIP3|XDH|RGN|KLF4|DKK1|CORO1C|MLXIPL|DDIT4|PID1	-1.8	Input ID
GO-BP	19	GO:2000257	regulation of protein activation cascade	-3.3	4.5	4.7	24156	117	370	8	2.2	0.76	462|714|728|729|732|1361|10877|11326	SERPINC1|C1QC|C5AR1|C6|C8B|CPB2|CFHR4|VSIG4	-1.8	Input ID
GO-BP	19	GO:1990266	neutrophil migration	-3.3	4.5	4.7	24156	117	370	8	2.2	0.76	728|2207|6279|6280|6364|6370|6372|6374	C5AR1|FCER1G|S100A8|S100A9|CCL20|CCL25|CXCL6|CXCL5	-1.8	Input ID
GO-BP	19	GO:0042326	negative regulation of phosphorylation	-3.3	2.5	4	24156	477	370	18	4.9	1.1	467|1847|1848|2041|2203|3486|3725|5621|5997|7128|7498|9104|9314|22943|23603|51085|54541|55022	ATF3|DUSP5|DUSP6|EPHA1|FBP1|IGFBP3|JUN|PRNP|RGS2|TNFAIP3|XDH|RGN|KLF4|DKK1|CORO1C|MLXIPL|DDIT4|PID1	-1.8	Input ID
GO-BP	19	GO:0014850	response to muscle activity	-3.3	11	6	24156	24	370	4	1.1	0.54	2806|3091|3673|252995	GOT2|HIF1A|ITGA2|FNDC5	-1.8	Input ID
GO-BP	19	GO:0042537	benzene-containing compound metabolic process	-3.3	11	6	24156	24	370	4	1.1	0.54	2806|5446|8564|23498	GOT2|PON3|KMO|HAAO	-1.8	Input ID
GO-BP	19	GO:0045821	positive regulation of glycolytic process	-3.3	11	6	24156	24	370	4	1.1	0.54	3091|5209|5210|51085	HIF1A|PFKFB3|PFKFB4|MLXIPL	-1.8	Input ID
GO-BP	19	GO:0046835	carbohydrate phosphorylation	-3.3	11	6	24156	24	370	4	1.1	0.54	3099|3795|5209|5210	HK2|KHK|PFKFB3|PFKFB4	-1.8	Input ID
GO-BP	19	GO:0042738	exogenous drug catabolic process	-3.3	11	6	24156	24	370	4	1.1	0.54	1548|1549|1559|8856	CYP2A6|CYP2A7|CYP2C9|NR1I2	-1.8	Input ID
GO-BP	19	GO:0051048	negative regulation of secretion	-3.3	3.2	4.3	24156	247	370	12	3.2	0.92	18|335|1992|3162|4851|5552|7114|7128|8529|27242|27347|65267	ABAT|APOA1|SERPINB1|HMOX1|NOTCH1|SRGN|TMSB4X|TNFAIP3|CYP4F2|TNFRSF21|STK39|WNK3	-1.8	Input ID
GO-BP	19	GO:0002695	negative regulation of leukocyte activation	-3.3	3.6	4.4	24156	179	370	10	2.7	0.84	383|3162|5621|7128|7305|10457|11326|27242|84868|114770	ARG1|HMOX1|PRNP|TNFAIP3|TYROBP|GPNMB|VSIG4|TNFRSF21|HAVCR2|PGLYRP2	-1.8	Input ID
GO-BP	19	GO:0030036	actin cytoskeleton organization	-3.3	2.2	3.9	24156	692	370	23	6.2	1.3	226|283|335|390|2041|3273|3383|4082|4739|5066|5217|5345|7114|7305|8470|9168|23433|23603|54443|83715|84952|114793|283431	ALDOA|ANG|APOA1|RND3|EPHA1|HRG|ICAM1|MARCKS|NEDD9|PAM|PFN2|SERPINF2|TMSB4X|TYROBP|SORBS2|TMSB10|RHOQ|CORO1C|ANLN|ESPN|CGNL1|FMNL2|GAS2L3	-1.8	Input ID
GO-BP	19	GO:0034308	primary alcohol metabolic process	-3.3	5.1	4.8	24156	90	370	7	1.9	0.71	124|1551|1577|5950|7276|8608|84649	ADH1A|CYP3A7|CYP3A5|RBP4|TTR|RDH16|DGAT2	-1.8	Input ID
GO-BP	19	GO:0009112	nucleobase metabolic process	-3.3	7.6	5.4	24156	43	370	5	1.4	0.6	1373|1807|1808|7276|7498	CPS1|DPYS|DPYSL2|TTR|XDH	-1.8	Input ID
GO-BP	19	GO:0033273	response to vitamin	-3.3	5	4.8	24156	91	370	7	1.9	0.71	383|847|2155|3673|6696|6781|10400	ARG1|CAT|F7|ITGA2|SPP1|STC1|PEMT	-1.8	Input ID
GO-BP	19	GO:0048771	tissue remodeling	-3.3	3.6	4.4	24156	181	370	10	2.7	0.84	383|3091|3273|5340|6694|6696|7107|7128|10457|115908	ARG1|HIF1A|HRG|PLG|SPP2|SPP1|GPR137B|TNFAIP3|GPNMB|CTHRC1	-1.8	Input ID
GO-BP	19	GO:0071621	granulocyte chemotaxis	-3.3	4.4	4.6	24156	119	370	8	2.2	0.76	728|2207|6279|6280|6364|6370|6372|6374	C5AR1|FCER1G|S100A8|S100A9|CCL20|CCL25|CXCL6|CXCL5	-1.8	Input ID
GO-BP	19	GO:0043618	regulation of transcription from RNA polymerase II promoter in response to stress	-3.3	4.4	4.6	24156	119	370	8	2.2	0.76	467|768|1649|3091|3162|3725|4851|112399	ATF3|CA9|DDIT3|HIF1A|HMOX1|JUN|NOTCH1|EGLN3	-1.8	Input ID
GO-BP	19	GO:0030855	epithelial cell differentiation	-3.3	2.1	3.8	24156	786	370	25	6.8	1.3	427|1373|1601|2355|3091|3383|3673|3725|4318|4851|5054|5106|5230|5624|6659|6781|7263|7498|7538|7852|8754|9314|23764|28999|100133941	ASAH1|CPS1|DAB2|FOSL2|HIF1A|ICAM1|ITGA2|JUN|MMP9|NOTCH1|SERPINE1|PCK2|PGK1|PROC|SOX4|STC1|TST|XDH|ZFP36|CXCR4|ADAM9|KLF4|MAFF|KLF15|CD24	-1.8	Input ID
GO-BP	19	GO:0009914	hormone transport	-3.3	2.8	4.1	24156	324	370	14	3.8	0.99	18|133|2822|3091|5950|6513|6514|6567|6580|6659|6696|7036|7276|55107	ABAT|ADM|GPLD1|HIF1A|RBP4|SLC2A1|SLC2A2|SLC16A2|SLC22A1|SOX4|SPP1|TFR2|TTR|ANO1	-1.8	Input ID
GO-BP	19	GO:0051250	negative regulation of lymphocyte activation	-3.3	3.9	4.5	24156	150	370	9	2.4	0.8	383|5621|7128|7305|10457|11326|27242|84868|114770	ARG1|PRNP|TNFAIP3|TYROBP|GPNMB|VSIG4|TNFRSF21|HAVCR2|PGLYRP2	-1.8	Input ID
GO-BP	19	GO:0006559	L-phenylalanine catabolic process	-3.3	18	7	24156	11	370	3	0.81	0.47	3081|3242|6898	HGD|HPD|TAT	-1.8	Input ID
GO-BP	19	GO:1902221	erythrose 4-phosphate/phosphoenolpyruvate family amino acid metabolic process	-3.3	18	7	24156	11	370	3	0.81	0.47	3081|3242|6898	HGD|HPD|TAT	-1.8	Input ID
GO-BP	19	GO:0019852	L-ascorbic acid metabolic process	-3.3	18	7	24156	11	370	3	0.81	0.47	6513|6515|9104	SLC2A1|SLC2A3|RGN	-1.8	Input ID
GO-BP	19	GO:0046113	nucleobase catabolic process	-3.3	18	7	24156	11	370	3	0.81	0.47	1807|1808|7498	DPYS|DPYSL2|XDH	-1.8	Input ID
GO-BP	19	GO:0006558	L-phenylalanine metabolic process	-3.3	18	7	24156	11	370	3	0.81	0.47	3081|3242|6898	HGD|HPD|TAT	-1.8	Input ID
GO-BP	19	GO:1902222	erythrose 4-phosphate/phosphoenolpyruvate family amino acid catabolic process	-3.3	18	7	24156	11	370	3	0.81	0.47	3081|3242|6898	HGD|HPD|TAT	-1.8	Input ID
GO-BP	19	GO:0046950	cellular ketone body metabolic process	-3.3	18	7	24156	11	370	3	0.81	0.47	622|3158|10998	BDH1|HMGCS2|SLC27A5	-1.8	Input ID
GO-BP	19	GO:0034372	very-low-density lipoprotein particle remodeling	-3.3	18	7	24156	11	370	3	0.81	0.47	335|344|345	APOA1|APOC2|APOC3	-1.8	Input ID
GO-BP	19	GO:0000050	urea cycle	-3.3	18	7	24156	11	370	3	0.81	0.47	383|1373|10166	ARG1|CPS1|SLC25A15	-1.8	Input ID
GO-BP	19	GO:0006898	receptor-mediated endocytosis	-3.2	2.8	4.1	24156	327	370	14	3.8	0.99	133|302|335|344|345|1601|2207|3263|5054|5538|7036|11031|22943|81035	ADM|ANXA2|APOA1|APOC2|APOC3|DAB2|FCER1G|HPX|SERPINE1|PPT1|TFR2|RAB31|DKK1|COLEC12	-1.8	Input ID
GO-BP	19	GO:0010565	regulation of cellular ketone metabolic process	-3.2	3.5	4.3	24156	184	370	10	2.7	0.84	133|335|344|345|635|1581|9056|9104|51085|84649	ADM|APOA1|APOC2|APOC3|BHMT|CYP7A1|SLC7A7|RGN|MLXIPL|DGAT2	-1.8	Input ID
GO-BP	19	GO:0051952	regulation of amine transport	-3.2	4.9	4.7	24156	93	370	7	1.9	0.71	18|383|5997|6529|8564|10991|27347	ABAT|ARG1|RGS2|SLC6A1|KMO|SLC38A3|STK39	-1.8	Input ID
GO-BP	19	GO:1903532	positive regulation of secretion by cell	-3.2	2.6	4	24156	406	370	16	4.3	1.1	18|283|1361|2207|2822|3091|4321|5950|6659|6696|7036|7097|8564|8754|55107|84868	ABAT|ANG|CPB2|FCER1G|GPLD1|HIF1A|MMP12|RBP4|SOX4|SPP1|TFR2|TLR2|KMO|ADAM9|ANO1|HAVCR2	-1.8	Input ID
GO-BP	19	GO:0070374	positive regulation of ERK1 and ERK2 cascade	-3.2	3.3	4.2	24156	219	370	11	3	0.88	728|960|1880|3383|3725|4851|5345|6364|6370|10457|84868	C5AR1|CD44|GPR183|ICAM1|JUN|NOTCH1|SERPINF2|CCL20|CCL25|GPNMB|HAVCR2	-1.7	Input ID
GO-BP	19	GO:0010812	negative regulation of cell-substrate adhesion	-3.2	5.8	4.9	24156	68	370	6	1.6	0.66	3956|4321|4851|5054|5340|23603	LGALS1|MMP12|NOTCH1|SERPINE1|PLG|CORO1C	-1.7	Input ID
GO-BP	19	GO:0001503	ossification	-3.2	2.6	4	24156	408	370	16	4.3	1.1	847|1192|1462|2822|3091|3486|3491|3570|4015|4851|5552|6696|6781|10457|22943|115908	CAT|CLIC1|VCAN|GPLD1|HIF1A|IGFBP3|CCN1|IL6R|LOX|NOTCH1|SRGN|SPP1|STC1|GPNMB|DKK1|CTHRC1	-1.7	Input ID
GO-BP	19	GO:2001233	regulation of apoptotic signaling pathway	-3.2	2.6	4	24156	408	370	16	4.3	1.1	467|960|1075|1649|1687|2023|3091|3162|3383|3685|4318|5054|5329|6279|6280|7128	ATF3|CD44|CTSC|DDIT3|GSDME|ENO1|HIF1A|HMOX1|ICAM1|ITGAV|MMP9|SERPINE1|PLAUR|S100A8|S100A9|TNFAIP3	-1.7	Input ID
GO-BP	19	GO:0050920	regulation of chemotaxis	-3.2	3.3	4.2	24156	220	370	11	3	0.88	728|1880|2155|3273|3570|3673|4851|5054|7114|7852|27347	C5AR1|GPR183|F7|HRG|IL6R|ITGA2|NOTCH1|SERPINE1|TMSB4X|CXCR4|STK39	-1.7	Input ID
GO-BP	19	GO:0051197	positive regulation of coenzyme metabolic process	-3.2	10	5.8	24156	26	370	4	1.1	0.54	3091|5209|5210|51085	HIF1A|PFKFB3|PFKFB4|MLXIPL	-1.7	Input ID
GO-BP	19	GO:0030813	positive regulation of nucleotide catabolic process	-3.2	10	5.8	24156	26	370	4	1.1	0.54	3091|5209|5210|51085	HIF1A|PFKFB3|PFKFB4|MLXIPL	-1.7	Input ID
GO-BP	19	GO:0051156	glucose 6-phosphate metabolic process	-3.2	10	5.8	24156	26	370	4	1.1	0.54	2538|2539|3099|7086	G6PC|G6PD|HK2|TKT	-1.7	Input ID
GO-BP	19	GO:0051101	regulation of DNA binding	-3.2	4.2	4.5	24156	123	370	8	2.2	0.76	1649|3162|3673|3725|4318|5329|7114|9314	DDIT3|HMOX1|ITGA2|JUN|MMP9|PLAUR|TMSB4X|KLF4	-1.7	Input ID
GO-BP	19	GO:0045807	positive regulation of endocytosis	-3.2	3.8	4.4	24156	154	370	9	2.4	0.8	302|335|1601|2207|3673|5054|5538|7036|11031	ANXA2|APOA1|DAB2|FCER1G|ITGA2|SERPINE1|PPT1|TFR2|RAB31	-1.7	Input ID
GO-BP	19	GO:0098656	anion transmembrane transport	-3.2	2.9	4.1	24156	294	370	13	3.5	0.96	1192|4363|5621|5997|6510|6535|9056|10166|10991|10998|27347|55107|81539	CLIC1|ABCC1|PRNP|RGS2|SLC1A5|SLC6A8|SLC7A7|SLC25A15|SLC38A3|SLC27A5|STK39|ANO1|SLC38A1	-1.7	Input ID
GO-BP	19	GO:0014823	response to activity	-3.2	5.7	4.9	24156	69	370	6	1.6	0.66	847|2806|3091|3673|7852|252995	CAT|GOT2|HIF1A|ITGA2|CXCR4|FNDC5	-1.7	Input ID
GO-BP	19	GO:0060759	regulation of response to cytokine stimulus	-3.2	3.5	4.2	24156	188	370	10	2.7	0.84	335|383|3091|3263|4321|7097|7128|7852|9314|100133941	APOA1|ARG1|HIF1A|HPX|MMP12|TLR2|TNFAIP3|CXCR4|KLF4|CD24	-1.7	Input ID
GO-BP	19	GO:0002793	positive regulation of peptide secretion	-3.2	2.9	4	24156	295	370	13	3.5	0.96	18|283|2822|3091|4321|5950|6279|6659|7036|7097|8754|55107|84868	ABAT|ANG|GPLD1|HIF1A|MMP12|RBP4|S100A8|SOX4|TFR2|TLR2|ADAM9|ANO1|HAVCR2	-1.7	Input ID
GO-BP	19	GO:0043900	regulation of multi-organism process	-3.2	2.5	3.9	24156	412	370	16	4.3	1.1	302|383|3685|3725|3956|4321|4851|6372|7128|7538|7852|10184|23643|51156|84868|653808	ANXA2|ARG1|ITGAV|JUN|LGALS1|MMP12|NOTCH1|CXCL6|TNFAIP3|ZFP36|CXCR4|LHFPL2|LY96|SERPINA10|HAVCR2|ZG16	-1.7	Input ID
GO-BP	19	GO:0032870	cellular response to hormone stimulus	-3.2	2.1	3.7	24156	712	370	23	6.2	1.3	383|1373|1601|2353|2538|2822|3383|3673|3725|4851|5106|5313|5315|6696|6781|7538|8856|9518|9970|11031|23433|54541|55022	ARG1|CPS1|DAB2|FOS|G6PC|GPLD1|ICAM1|ITGA2|JUN|NOTCH1|PCK2|PKLR|PKM|SPP1|STC1|ZFP36|NR1I2|GDF15|NR1I3|RAB31|RHOQ|DDIT4|PID1	-1.7	Input ID
GO-BP	19	GO:0050777	negative regulation of immune response	-3.2	3.8	4.3	24156	156	370	9	2.4	0.8	335|383|3162|4321|5272|7128|11326|84868|114770	APOA1|ARG1|HMOX1|MMP12|SERPINB9|TNFAIP3|VSIG4|HAVCR2|PGLYRP2	-1.7	Input ID
GO-BP	19	GO:1902224	ketone body metabolic process	-3.2	16	6.6	24156	12	370	3	0.81	0.47	622|3158|10998	BDH1|HMGCS2|SLC27A5	-1.7	Input ID
GO-BP	19	GO:0033700	phospholipid efflux	-3.2	16	6.6	24156	12	370	3	0.81	0.47	335|344|345	APOA1|APOC2|APOC3	-1.7	Input ID
GO-BP	19	GO:0006707	cholesterol catabolic process	-3.2	16	6.6	24156	12	370	3	0.81	0.47	1581|1593|6718	CYP7A1|CYP27A1|AKR1D1	-1.7	Input ID
GO-BP	19	GO:0016127	sterol catabolic process	-3.2	16	6.6	24156	12	370	3	0.81	0.47	1581|1593|6718	CYP7A1|CYP27A1|AKR1D1	-1.7	Input ID
GO-BP	19	GO:0033690	positive regulation of osteoblast proliferation	-3.2	16	6.6	24156	12	370	3	0.81	0.47	3491|3685|115908	CCN1|ITGAV|CTHRC1	-1.7	Input ID
GO-BP	19	GO:0051549	positive regulation of keratinocyte migration	-3.2	16	6.6	24156	12	370	3	0.81	0.47	1839|4318|8754	HBEGF|MMP9|ADAM9	-1.7	Input ID
GO-BP	19	GO:0050673	epithelial cell proliferation	-3.1	2.4	3.9	24156	455	370	17	4.6	1.1	283|335|383|728|1361|1992|3091|3162|3486|3725|3912|4321|4851|7128|7498|7538|9104	ANG|APOA1|ARG1|C5AR1|CPB2|SERPINB1|HIF1A|HMOX1|IGFBP3|JUN|LAMB1|MMP12|NOTCH1|TNFAIP3|XDH|ZFP36|RGN	-1.7	Input ID
GO-BP	19	GO:0006706	steroid catabolic process	-3.1	9.7	5.6	24156	27	370	4	1.1	0.54	1581|1593|6696|6718	CYP7A1|CYP27A1|SPP1|AKR1D1	-1.7	Input ID
GO-BP	19	GO:0019217	regulation of fatty acid metabolic process	-3.1	4.7	4.6	24156	97	370	7	1.9	0.71	335|344|345|1581|9104|51085|84649	APOA1|APOC2|APOC3|CYP7A1|RGN|MLXIPL|DGAT2	-1.7	Input ID
GO-BP	19	GO:0014075	response to amine	-3.1	6.9	5.1	24156	47	370	5	1.4	0.6	383|1373|3383|3673|5997	ARG1|CPS1|ICAM1|ITGA2|RGS2	-1.7	Input ID
GO-BP	19	GO:0030574	collagen catabolic process	-3.1	6.9	5.1	24156	47	370	5	1.4	0.6	4312|4316|4318|4321|164656	MMP1|MMP7|MMP9|MMP12|TMPRSS6	-1.7	Input ID
GO-BP	19	GO:0010001	glial cell differentiation	-3.1	3.2	4.1	24156	225	370	11	3	0.88	728|4851|5270|6279|6659|7097|7852|10397|25825|27242|28999	C5AR1|NOTCH1|SERPINE2|S100A8|SOX4|TLR2|CXCR4|NDRG1|BACE2|TNFRSF21|KLF15	-1.7	Input ID
GO-BP	19	GO:0045785	positive regulation of cell adhesion	-3.1	2.5	3.9	24156	416	370	16	4.3	1.1	335|960|2041|3273|3383|3491|3673|3685|3956|4739|5329|5345|6370|8754|84868|100133941	APOA1|CD44|EPHA1|HRG|ICAM1|CCN1|ITGA2|ITGAV|LGALS1|NEDD9|PLAUR|SERPINF2|CCL25|ADAM9|HAVCR2|CD24	-1.7	Input ID
GO-BP	19	GO:0010517	regulation of phospholipase activity	-3.1	5.5	4.8	24156	71	370	6	1.6	0.66	283|344|728|3491|5538|5997	ANG|APOC2|C5AR1|CCN1|PPT1|RGS2	-1.7	Input ID
GO-BP	19	GO:0033627	cell adhesion mediated by integrin	-3.1	5.5	4.8	24156	71	370	6	1.6	0.66	3273|3383|3673|3685|5054|8754	HRG|ICAM1|ITGA2|ITGAV|SERPINE1|ADAM9	-1.7	Input ID
GO-BP	19	GO:0051591	response to cAMP	-3.1	4.7	4.5	24156	98	370	7	1.9	0.71	189|1373|2353|3725|3939|5313|6781	AGXT|CPS1|FOS|JUN|LDHA|PKLR|STC1	-1.6	Input ID
GO-BP	19	GO:0090277	positive regulation of peptide hormone secretion	-3.1	4.7	4.5	24156	98	370	7	1.9	0.71	18|2822|3091|5950|6659|7036|55107	ABAT|GPLD1|HIF1A|RBP4|SOX4|TFR2|ANO1	-1.6	Input ID
GO-BP	19	GO:0030316	osteoclast differentiation	-3.1	4.7	4.5	24156	98	370	7	1.9	0.71	302|1880|2207|2353|7107|7305|28962	ANXA2|GPR183|FCER1G|FOS|GPR137B|TYROBP|OSTM1	-1.6	Input ID
GO-BP	19	GO:0008015	blood circulation	-3.1	2.3	3.8	24156	544	370	19	5.1	1.1	18|133|483|491|1373|1579|1839|3162|3383|3827|4018|4973|5345|5997|6781|7852|8529|27347|59342	ABAT|ADM|ATP1B3|ATP2B2|CPS1|CYP4A11|HBEGF|HMOX1|ICAM1|KNG1|LPA|OLR1|SERPINF2|RGS2|STC1|CXCR4|CYP4F2|STK39|SCPEP1	-1.6	Input ID
GO-BP	19	GO:0071407	cellular response to organic cyclic compound	-3.1	2.3	3.8	24156	544	370	19	5.1	1.1	383|1373|1581|1601|2822|3383|3673|3956|5106|5244|5313|6696|6781|7538|8856|9314|9970|54541|81035	ARG1|CPS1|CYP7A1|DAB2|GPLD1|ICAM1|ITGA2|LGALS1|PCK2|ABCB4|PKLR|SPP1|STC1|ZFP36|NR1I2|KLF4|NR1I3|DDIT4|COLEC12	-1.6	Input ID
GO-BP	19	GO:0034110	regulation of homotypic cell-cell adhesion	-3.1	9.3	5.5	24156	28	370	4	1.1	0.54	18|3956|5270|5329	ABAT|LGALS1|SERPINE2|PLAUR	-1.6	Input ID
GO-BP	19	GO:1903579	negative regulation of ATP metabolic process	-3.1	9.3	5.5	24156	28	370	4	1.1	0.54	2203|51085|54541|55022	FBP1|MLXIPL|DDIT4|PID1	-1.6	Input ID
GO-BP	19	GO:0008209	androgen metabolic process	-3.1	9.3	5.5	24156	28	370	4	1.1	0.54	133|6696|6718|7923	ADM|SPP1|AKR1D1|HSD17B8	-1.6	Input ID
GO-BP	19	GO:0019395	fatty acid oxidation	-3.1	4.6	4.5	24156	99	370	7	1.9	0.71	1962|5264|8309|11001|55268|84649|285440	EHHADH|PHYH|ACOX2|SLC27A2|ECHDC2|DGAT2|CYP4V2	-1.6	Input ID
GO-BP	19	GO:0001558	regulation of cell growth	-3.1	2.5	3.8	24156	421	370	16	4.3	1.1	1808|1839|2023|2203|2539|3273|3486|5270|5538|5997|6279|6280|6696|7852|22883|29948	DPYSL2|HBEGF|ENO1|FBP1|G6PD|HRG|IGFBP3|SERPINE2|PPT1|RGS2|S100A8|S100A9|SPP1|CXCR4|CLSTN1|OSGIN1	-1.6	Input ID
GO-BP	19	GO:0007160	cell-matrix adhesion	-3.1	3.1	4.1	24156	229	370	11	3	0.88	960|2041|3273|3673|3685|4321|5054|6370|8754|23603|54749	CD44|EPHA1|HRG|ITGA2|ITGAV|MMP12|SERPINE1|CCL25|ADAM9|CORO1C|EPDR1	-1.6	Input ID
GO-BP	19	GO:0051223	regulation of protein transport	-3.1	2.1	3.7	24156	725	370	23	6.2	1.3	18|283|335|665|1992|2822|3091|4321|5066|5552|5621|5950|6513|6514|6659|7097|7114|7128|8754|9520|27242|55107|84868	ABAT|ANG|APOA1|BNIP3L|SERPINB1|GPLD1|HIF1A|MMP12|PAM|SRGN|PRNP|RBP4|SLC2A1|SLC2A2|SOX4|TLR2|TMSB4X|TNFAIP3|ADAM9|NPEPPS|TNFRSF21|ANO1|HAVCR2	-1.6	Input ID
GO-BP	19	GO:0015837	amine transport	-3.1	4.6	4.5	24156	100	370	7	1.9	0.71	18|383|5997|6529|8564|10991|27347	ABAT|ARG1|RGS2|SLC6A1|KMO|SLC38A3|STK39	-1.6	Input ID
GO-BP	19	GO:0030301	cholesterol transport	-3.1	4.6	4.5	24156	100	370	7	1.9	0.71	302|335|344|345|5244|5360|5444	ANXA2|APOA1|APOC2|APOC3|ABCB4|PLTP|PON1	-1.6	Input ID
GO-BP	19	GO:0022600	digestive system process	-3.1	4.6	4.5	24156	100	370	7	1.9	0.71	335|5950|6514|9245|27347|65267|80168	APOA1|RBP4|SLC2A2|GCNT3|STK39|WNK3|MOGAT2	-1.6	Input ID
GO-BP	19	GO:0032024	positive regulation of insulin secretion	-3.1	5.4	4.7	24156	73	370	6	1.6	0.66	18|2822|3091|5950|6659|55107	ABAT|GPLD1|HIF1A|RBP4|SOX4|ANO1	-1.6	Input ID
GO-BP	19	GO:0043627	response to estrogen	-3.1	5.4	4.7	24156	73	370	6	1.6	0.66	335|2155|3162|3939|5272|100133941	APOA1|F7|HMOX1|LDHA|SERPINB9|CD24	-1.6	Input ID
GO-BP	19	GO:0001649	osteoblast differentiation	-3	3.1	4	24156	230	370	11	3	0.88	847|1192|1462|3486|3491|3570|4015|4851|6696|10457|115908	CAT|CLIC1|VCAN|IGFBP3|CCN1|IL6R|LOX|NOTCH1|SPP1|GPNMB|CTHRC1	-1.6	Input ID
GO-BP	19	GO:0070201	regulation of establishment of protein localization	-3	2	3.6	24156	772	370	24	6.5	1.3	18|283|335|665|1992|2822|3091|4321|5066|5552|5621|5950|6513|6514|6659|7097|7114|7128|8754|9520|10576|27242|55107|84868	ABAT|ANG|APOA1|BNIP3L|SERPINB1|GPLD1|HIF1A|MMP12|PAM|SRGN|PRNP|RBP4|SLC2A1|SLC2A2|SOX4|TLR2|TMSB4X|TNFAIP3|ADAM9|NPEPPS|CCT2|TNFRSF21|ANO1|HAVCR2	-1.6	Input ID
GO-BP	19	GO:0001774	microglial cell activation	-3	6.7	4.9	24156	49	370	5	1.4	0.6	728|1075|3725|7097|7305	C5AR1|CTSC|JUN|TLR2|TYROBP	-1.6	Input ID
GO-BP	19	GO:0002269	leukocyte activation involved in inflammatory response	-3	6.7	4.9	24156	49	370	5	1.4	0.6	728|1075|3725|7097|7305	C5AR1|CTSC|JUN|TLR2|TYROBP	-1.6	Input ID
GO-BP	19	GO:0051235	maintenance of location	-3	2.7	3.9	24156	343	370	14	3.8	0.99	123|335|1649|3099|3685|5552|6279|6280|6676|7114|9168|29923|30001|84649	PLIN2|APOA1|DDIT3|HK2|ITGAV|SRGN|S100A8|S100A9|SPAG4|TMSB4X|TMSB10|HILPDA|ERO1A|DGAT2	-1.6	Input ID
GO-BP	19	GO:0034370	triglyceride-rich lipoprotein particle remodeling	-3	15	6.3	24156	13	370	3	0.81	0.47	335|344|345	APOA1|APOC2|APOC3	-1.6	Input ID
GO-BP	19	GO:0051956	negative regulation of amino acid transport	-3	15	6.3	24156	13	370	3	0.81	0.47	18|5997|27347	ABAT|RGS2|STK39	-1.6	Input ID
GO-BP	19	GO:0006002	fructose 6-phosphate metabolic process	-3	15	6.3	24156	13	370	3	0.81	0.47	2203|3099|5214	FBP1|HK2|PFKP	-1.6	Input ID
GO-BP	19	GO:0061042	vascular wound healing	-3	15	6.3	24156	13	370	3	0.81	0.47	5054|7128|7852	SERPINE1|TNFAIP3|CXCR4	-1.6	Input ID
GO-BP	19	GO:0043271	negative regulation of ion transport	-3	3.6	4.2	24156	162	370	9	2.4	0.8	18|3383|4318|5270|5997|6781|8529|27347|65267	ABAT|ICAM1|MMP9|SERPINE2|RGS2|STC1|CYP4F2|STK39|WNK3	-1.6	Input ID
GO-BP	19	GO:0042742	defense response to bacterium	-3	2.7	3.9	24156	344	370	14	3.8	0.99	728|2207|3570|4069|5054|6279|6280|6364|6372|7097|81035|84868|114770|653808	C5AR1|FCER1G|IL6R|LYZ|SERPINE1|S100A8|S100A9|CCL20|CXCL6|TLR2|COLEC12|HAVCR2|PGLYRP2|ZG16	-1.6	Input ID
GO-BP	19	GO:0048661	positive regulation of smooth muscle cell proliferation	-3	4.5	4.4	24156	101	370	7	1.9	0.71	1839|3162|3570|3673|3725|4318|5345	HBEGF|HMOX1|IL6R|ITGA2|JUN|MMP9|SERPINF2	-1.6	Input ID
GO-BP	19	GO:1903038	negative regulation of leukocyte cell-cell adhesion	-3	4	4.3	24156	131	370	8	2.2	0.76	383|5621|6370|9314|10457|11326|27242|84868	ARG1|PRNP|CCL25|KLF4|GPNMB|VSIG4|TNFRSF21|HAVCR2	-1.6	Input ID
GO-BP	19	GO:1903792	negative regulation of anion transport	-3	9	5.4	24156	29	370	4	1.1	0.54	18|5997|8529|27347	ABAT|RGS2|CYP4F2|STK39	-1.6	Input ID
GO-BP	19	GO:0010954	positive regulation of protein processing	-3	9	5.4	24156	29	370	4	1.1	0.54	729|2023|2161|3818	C6|ENO1|F12|KLKB1	-1.6	Input ID
GO-BP	19	GO:0015914	phospholipid transport	-3	5.3	4.6	24156	74	370	6	1.6	0.66	335|344|345|4363|5244|5360	APOA1|APOC2|APOC3|ABCC1|ABCB4|PLTP	-1.6	Input ID
GO-BP	19	GO:1901616	organic hydroxy compound catabolic process	-3	5.3	4.6	24156	74	370	6	1.6	0.66	1579|1581|1593|4051|6718|8529	CYP4A11|CYP7A1|CYP27A1|CYP4F3|AKR1D1|CYP4F2	-1.6	Input ID
GO-BP	19	GO:2000377	regulation of reactive oxygen species metabolic process	-3	3.3	4.1	24156	197	370	10	2.7	0.84	2539|3091|3099|3383|5446|7305|7498|9104|9314|55022	G6PD|HIF1A|HK2|ICAM1|PON3|TYROBP|XDH|RGN|KLF4|PID1	-1.6	Input ID
GO-BP	19	GO:0003013	circulatory system process	-3	2.2	3.7	24156	554	370	19	5.1	1.1	18|133|483|491|1373|1579|1839|3162|3383|3827|4018|4973|5345|5997|6781|7852|8529|27347|59342	ABAT|ADM|ATP1B3|ATP2B2|CPS1|CYP4A11|HBEGF|HMOX1|ICAM1|KNG1|LPA|OLR1|SERPINF2|RGS2|STC1|CXCR4|CYP4F2|STK39|SCPEP1	-1.6	Input ID
GO-BP	19	GO:0034599	cellular response to oxidative stress	-3	2.7	3.9	24156	309	370	13	3.5	0.96	383|847|2119|2353|2539|3091|3162|3725|4318|7128|9104|9314|30001	ARG1|CAT|ETV5|FOS|G6PD|HIF1A|HMOX1|JUN|MMP9|TNFAIP3|RGN|KLF4|ERO1A	-1.5	Input ID
GO-BP	19	GO:0046887	positive regulation of hormone secretion	-3	3.9	4.2	24156	133	370	8	2.2	0.76	18|2822|3091|5950|6659|6696|7036|55107	ABAT|GPLD1|HIF1A|RBP4|SOX4|SPP1|TFR2|ANO1	-1.5	Input ID
GO-BP	19	GO:0007159	leukocyte cell-cell adhesion	-3	2.6	3.8	24156	349	370	14	3.8	0.99	383|960|3383|3956|5621|6279|6280|6370|9314|10457|11326|27242|84868|100133941	ARG1|CD44|ICAM1|LGALS1|PRNP|S100A8|S100A9|CCL25|KLF4|GPNMB|VSIG4|TNFRSF21|HAVCR2|CD24	-1.5	Input ID
GO-BP	19	GO:0001667	ameboidal-type cell migration	-3	2.4	3.7	24156	472	370	17	4.6	1.1	335|1839|2822|3091|3162|3273|3673|3725|4318|4851|5217|6781|7114|8754|9314|23603|54443	APOA1|HBEGF|GPLD1|HIF1A|HMOX1|HRG|ITGA2|JUN|MMP9|NOTCH1|PFN2|STC1|TMSB4X|ADAM9|KLF4|CORO1C|ANLN	-1.5	Input ID
GO-BP	19	GO:2001242	regulation of intrinsic apoptotic signaling pathway	-3	3.5	4.1	24156	166	370	9	2.4	0.8	960|1649|1687|2023|3091|4318|5329|6279|6280	CD44|DDIT3|GSDME|ENO1|HIF1A|MMP9|PLAUR|S100A8|S100A9	-1.5	Input ID
GO-BP	19	GO:0051017	actin filament bundle assembly	-3	3.5	4.1	24156	166	370	9	2.4	0.8	335|390|2041|4082|4739|5217|5345|83715|84952	APOA1|RND3|EPHA1|MARCKS|NEDD9|PFN2|SERPINF2|ESPN|CGNL1	-1.5	Input ID
GO-BP	19	GO:0000302	response to reactive oxygen species	-3	3	3.9	24156	236	370	11	3	0.88	383|847|2353|3162|3725|3939|4318|7128|8754|9104|9314	ARG1|CAT|FOS|HMOX1|JUN|LDHA|MMP9|TNFAIP3|ADAM9|RGN|KLF4	-1.5	Input ID
GO-BP	19	GO:0006695	cholesterol biosynthetic process	-3	5.2	4.5	24156	76	370	6	1.6	0.66	335|1581|2539|3158|6319|7108	APOA1|CYP7A1|G6PD|HMGCS2|SCD|TM7SF2	-1.5	Input ID
GO-BP	19	GO:0030029	actin filament-based process	-2.9	2	3.5	24156	785	370	24	6.5	1.3	226|283|335|390|2041|3273|3383|4082|4739|5066|5217|5345|6781|7114|7305|8470|9168|23433|23603|54443|83715|84952|114793|283431	ALDOA|ANG|APOA1|RND3|EPHA1|HRG|ICAM1|MARCKS|NEDD9|PAM|PFN2|SERPINF2|STC1|TMSB4X|TYROBP|SORBS2|TMSB10|RHOQ|CORO1C|ANLN|ESPN|CGNL1|FMNL2|GAS2L3	-1.5	Input ID
GO-BP	19	GO:0031349	positive regulation of defense response	-2.9	2.3	3.6	24156	517	370	18	4.9	1.1	383|1075|2161|2207|3263|3673|3818|4321|4363|5054|6279|6280|7097|7128|9180|23643|81035|84868	ARG1|CTSC|F12|FCER1G|HPX|ITGA2|KLKB1|MMP12|ABCC1|SERPINE1|S100A8|S100A9|TLR2|TNFAIP3|OSMR|LY96|COLEC12|HAVCR2	-1.5	Input ID
GO-BP	19	GO:0050746	regulation of lipoprotein metabolic process	-2.9	14	6.1	24156	14	370	3	0.81	0.47	3685|10400|84649	ITGAV|PEMT|DGAT2	-1.5	Input ID
GO-BP	19	GO:0010867	positive regulation of triglyceride biosynthetic process	-2.9	14	6.1	24156	14	370	3	0.81	0.47	2822|9104|84649	GPLD1|RGN|DGAT2	-1.5	Input ID
GO-BP	19	GO:0051547	regulation of keratinocyte migration	-2.9	14	6.1	24156	14	370	3	0.81	0.47	1839|4318|8754	HBEGF|MMP9|ADAM9	-1.5	Input ID
GO-BP	19	GO:0070486	leukocyte aggregation	-2.9	14	6.1	24156	14	370	3	0.81	0.47	960|6279|6280	CD44|S100A8|S100A9	-1.5	Input ID
GO-BP	19	GO:0002920	regulation of humoral immune response	-2.9	3.9	4.2	24156	135	370	8	2.2	0.76	714|728|729|732|1361|3263|10877|11326	C1QC|C5AR1|C6|C8B|CPB2|HPX|CFHR4|VSIG4	-1.5	Input ID
GO-BP	19	GO:0002687	positive regulation of leukocyte migration	-2.9	3.9	4.2	24156	135	370	8	2.2	0.76	728|2155|3383|3570|3673|5054|6364|27347	C5AR1|F7|ICAM1|IL6R|ITGA2|SERPINE1|CCL20|STK39	-1.5	Input ID
GO-BP	19	GO:0051828	entry into other organism involved in symbiotic interaction	-2.9	3.9	4.2	24156	135	370	8	2.2	0.76	3383|3673|3685|3956|6510|6554|7852|653808	ICAM1|ITGA2|ITGAV|LGALS1|SLC1A5|SLC10A1|CXCR4|ZG16	-1.5	Input ID
GO-BP	19	GO:0034440	lipid oxidation	-2.9	4.4	4.3	24156	105	370	7	1.9	0.71	1962|5264|8309|11001|55268|84649|285440	EHHADH|PHYH|ACOX2|SLC27A2|ECHDC2|DGAT2|CYP4V2	-1.5	Input ID
GO-BP	19	GO:0002675	positive regulation of acute inflammatory response	-2.9	8.4	5.2	24156	31	370	4	1.1	0.54	2161|2207|3818|9180	F12|FCER1G|KLKB1|OSMR	-1.5	Input ID
GO-BP	19	GO:1900543	negative regulation of purine nucleotide metabolic process	-2.9	8.4	5.2	24156	31	370	4	1.1	0.54	2203|51085|54541|55022	FBP1|MLXIPL|DDIT4|PID1	-1.5	Input ID
GO-BP	19	GO:0071549	cellular response to dexamethasone stimulus	-2.9	8.4	5.2	24156	31	370	4	1.1	0.54	383|3383|5106|54541	ARG1|ICAM1|PCK2|DDIT4	-1.5	Input ID
GO-BP	19	GO:0060249	anatomical structure homeostasis	-2.9	2.4	3.7	24156	437	370	16	4.3	1.1	226|491|563|3091|4015|4069|4851|5340|5950|6696|7107|7128|10576|23498|27347|79888	ALDOA|ATP2B2|AZGP1|HIF1A|LOX|LYZ|NOTCH1|PLG|RBP4|SPP1|GPR137B|TNFAIP3|CCT2|HAAO|STK39|LPCAT1	-1.5	Input ID
GO-BP	19	GO:0006855	drug transmembrane transport	-2.9	5	4.4	24156	78	370	6	1.6	0.66	5997|6510|6535|6580|10166|10991	RGS2|SLC1A5|SLC6A8|SLC22A1|SLC25A15|SLC38A3	-1.5	Input ID
GO-BP	19	GO:0007492	endoderm development	-2.9	5	4.4	24156	78	370	6	1.6	0.66	1847|3685|3912|4318|4851|22943	DUSP5|ITGAV|LAMB1|MMP9|NOTCH1|DKK1	-1.5	Input ID
GO-BP	19	GO:0050921	positive regulation of chemotaxis	-2.9	3.8	4.1	24156	137	370	8	2.2	0.76	728|2155|3570|3673|5054|7114|7852|27347	C5AR1|F7|IL6R|ITGA2|SERPINE1|TMSB4X|CXCR4|STK39	-1.5	Input ID
GO-BP	19	GO:0061572	actin filament bundle organization	-2.9	3.5	4	24156	170	370	9	2.4	0.8	335|390|2041|4082|4739|5217|5345|83715|84952	APOA1|RND3|EPHA1|MARCKS|NEDD9|PFN2|SERPINF2|ESPN|CGNL1	-1.5	Input ID
GO-BP	19	GO:0007178	transmembrane receptor protein serine/threonine kinase signaling pathway	-2.9	2.6	3.7	24156	356	370	14	3.8	0.99	335|1601|2353|3491|3725|4015|4851|8754|9518|22943|25805|57530|148738|164656	APOA1|DAB2|FOS|CCN1|JUN|LOX|NOTCH1|ADAM9|GDF15|DKK1|BAMBI|CGN|HJV|TMPRSS6	-1.5	Input ID
GO-BP	19	GO:0002685	regulation of leukocyte migration	-2.9	3.2	3.9	24156	205	370	10	2.7	0.84	728|2155|3162|3383|3570|3673|5054|6364|6370|27347	C5AR1|F7|HMOX1|ICAM1|IL6R|ITGA2|SERPINE1|CCL20|CCL25|STK39	-1.5	Input ID
GO-BP	19	GO:1902653	secondary alcohol biosynthetic process	-2.9	5	4.4	24156	79	370	6	1.6	0.66	335|1581|2539|3158|6319|7108	APOA1|CYP7A1|G6PD|HMGCS2|SCD|TM7SF2	-1.5	Input ID
GO-BP	19	GO:0019221	cytokine-mediated signaling pathway	-2.9	2	3.5	24156	796	370	24	6.5	1.3	302|335|383|960|2207|2353|3091|3162|3263|3383|3570|4312|4318|4321|6364|6370|6372|6374|7114|7128|7852|9180|27347|100133941	ANXA2|APOA1|ARG1|CD44|FCER1G|FOS|HIF1A|HMOX1|HPX|ICAM1|IL6R|MMP1|MMP9|MMP12|CCL20|CCL25|CXCL6|CXCL5|TMSB4X|TNFAIP3|CXCR4|OSMR|STK39|CD24	-1.5	Input ID
GO-BP	19	GO:0042573	retinoic acid metabolic process	-2.9	8.2	5.1	24156	32	370	4	1.1	0.54	124|1551|1577|59342	ADH1A|CYP3A7|CYP3A5|SCPEP1	-1.4	Input ID
GO-BP	19	GO:0010543	regulation of platelet activation	-2.9	8.2	5.1	24156	32	370	4	1.1	0.54	18|2207|3273|5270	ABAT|FCER1G|HRG|SERPINE2	-1.4	Input ID
GO-BP	19	GO:0008210	estrogen metabolic process	-2.9	8.2	5.1	24156	32	370	4	1.1	0.54	1551|1559|1577|7923	CYP3A7|CYP2C9|CYP3A5|HSD17B8	-1.4	Input ID
GO-BP	19	GO:0045980	negative regulation of nucleotide metabolic process	-2.9	8.2	5.1	24156	32	370	4	1.1	0.54	2203|51085|54541|55022	FBP1|MLXIPL|DDIT4|PID1	-1.4	Input ID
GO-BP	19	GO:0007586	digestion	-2.9	3.8	4.1	24156	139	370	8	2.2	0.76	335|5950|6514|6718|9245|27347|65267|80168	APOA1|RBP4|SLC2A2|AKR1D1|GCNT3|STK39|WNK3|MOGAT2	-1.4	Input ID
GO-BP	19	GO:0051402	neuron apoptotic process	-2.9	3	3.8	24156	243	370	11	3	0.88	728|1649|2539|3091|3162|3725|5538|5621|7305|27242|112399	C5AR1|DDIT3|G6PD|HIF1A|HMOX1|JUN|PPT1|PRNP|TYROBP|TNFRSF21|EGLN3	-1.4	Input ID
GO-BP	19	GO:0001706	endoderm formation	-2.9	6	4.6	24156	54	370	5	1.4	0.6	1847|3685|3912|4318|22943	DUSP5|ITGAV|LAMB1|MMP9|DKK1	-1.4	Input ID
GO-BP	19	GO:1902532	negative regulation of intracellular signal transduction	-2.9	2.2	3.5	24156	571	370	19	5.1	1.1	467|960|1649|1847|1848|2023|2203|3091|4318|5270|5329|5621|5997|7114|7128|7498|9314|54541|84952	ATF3|CD44|DDIT3|DUSP5|DUSP6|ENO1|FBP1|HIF1A|MMP9|SERPINE2|PLAUR|PRNP|RGS2|TMSB4X|TNFAIP3|XDH|KLF4|DDIT4|CGNL1	-1.4	Input ID
GO-BP	19	GO:0000098	sulfur amino acid catabolic process	-2.8	13	5.8	24156	15	370	3	0.81	0.47	189|4143|7263	AGXT|MAT1A|TST	-1.4	Input ID
GO-BP	19	GO:0019471	4-hydroxyproline metabolic process	-2.8	13	5.8	24156	15	370	3	0.81	0.47	2806|30001|112399	GOT2|ERO1A|EGLN3	-1.4	Input ID
GO-BP	19	GO:0070207	protein homotrimerization	-2.8	13	5.8	24156	15	370	3	0.81	0.47	241|6510|171425	ALOX5AP|SLC1A5|CLYBL	-1.4	Input ID
GO-BP	19	GO:0070365	hepatocyte differentiation	-2.8	13	5.8	24156	15	370	3	0.81	0.47	1373|3673|5106	CPS1|ITGA2|PCK2	-1.4	Input ID
GO-BP	19	GO:0055072	iron ion homeostasis	-2.8	4.9	4.4	24156	80	370	6	1.6	0.66	3091|3162|3263|7036|148738|164656	HIF1A|HMOX1|HPX|TFR2|HJV|TMPRSS6	-1.4	Input ID
GO-BP	19	GO:0006110	regulation of glycolytic process	-2.8	4.9	4.4	24156	80	370	6	1.6	0.66	2203|3091|5209|5210|51085|54541	FBP1|HIF1A|PFKFB3|PFKFB4|MLXIPL|DDIT4	-1.4	Input ID
GO-BP	19	GO:0032640	tumor necrosis factor production	-2.8	3.4	3.9	24156	173	370	9	2.4	0.8	2207|7097|7128|7305|7538|10457|23643|84868|653808	FCER1G|TLR2|TNFAIP3|TYROBP|ZFP36|GPNMB|LY96|HAVCR2|ZG16	-1.4	Input ID
GO-BP	19	GO:0097530	granulocyte migration	-2.8	3.7	4	24156	140	370	8	2.2	0.76	728|2207|6279|6280|6364|6370|6372|6374	C5AR1|FCER1G|S100A8|S100A9|CCL20|CCL25|CXCL6|CXCL5	-1.4	Input ID
GO-BP	19	GO:0048871	multicellular organismal homeostasis	-2.8	2.3	3.6	24156	487	370	17	4.6	1.1	18|563|1579|1649|4069|4851|5950|6319|6696|7107|7128|7852|8529|10400|27347|51085|79888	ABAT|AZGP1|CYP4A11|DDIT3|LYZ|NOTCH1|RBP4|SCD|SPP1|GPR137B|TNFAIP3|CXCR4|CYP4F2|PEMT|STK39|MLXIPL|LPCAT1	-1.4	Input ID
GO-BP	19	GO:0050880	regulation of blood vessel size	-2.8	3.7	4	24156	141	370	8	2.2	0.76	133|1373|3162|3383|3827|5345|5997|59342	ADM|CPS1|HMOX1|ICAM1|KNG1|SERPINF2|RGS2|SCPEP1	-1.4	Input ID
GO-BP	19	GO:0097746	regulation of blood vessel diameter	-2.8	3.7	4	24156	141	370	8	2.2	0.76	133|1373|3162|3383|3827|5345|5997|59342	ADM|CPS1|HMOX1|ICAM1|KNG1|SERPINF2|RGS2|SCPEP1	-1.4	Input ID
GO-BP	19	GO:0035296	regulation of tube diameter	-2.8	3.7	4	24156	141	370	8	2.2	0.76	133|1373|3162|3383|3827|5345|5997|59342	ADM|CPS1|HMOX1|ICAM1|KNG1|SERPINF2|RGS2|SCPEP1	-1.4	Input ID
GO-BP	19	GO:0032663	regulation of interleukin-2 production	-2.8	5.9	4.6	24156	55	370	5	1.4	0.6	5621|7128|7538|11326|84868	PRNP|TNFAIP3|ZFP36|VSIG4|HAVCR2	-1.4	Input ID
GO-BP	19	GO:0050679	positive regulation of epithelial cell proliferation	-2.8	3.1	3.8	24156	210	370	10	2.7	0.84	283|383|728|3091|3162|3725|3912|4321|4851|7128	ANG|ARG1|C5AR1|HIF1A|HMOX1|JUN|LAMB1|MMP12|NOTCH1|TNFAIP3	-1.4	Input ID
GO-BP	19	GO:0044319	wound healing, spreading of cells	-2.8	7.9	5	24156	33	370	4	1.1	0.54	960|1839|3491|4321	CD44|HBEGF|CCN1|MMP12	-1.4	Input ID
GO-BP	19	GO:0036003	positive regulation of transcription from RNA polymerase II promoter in response to stress	-2.8	7.9	5	24156	33	370	4	1.1	0.54	467|1649|3091|4851	ATF3|DDIT3|HIF1A|NOTCH1	-1.4	Input ID
GO-BP	19	GO:0090505	epiboly involved in wound healing	-2.8	7.9	5	24156	33	370	4	1.1	0.54	960|1839|3491|4321	CD44|HBEGF|CCN1|MMP12	-1.4	Input ID
GO-BP	19	GO:0010634	positive regulation of epithelial cell migration	-2.8	3.4	3.9	24156	175	370	9	2.4	0.8	1839|2822|3091|3162|3673|3725|4318|7114|8754	HBEGF|GPLD1|HIF1A|HMOX1|ITGA2|JUN|MMP9|TMSB4X|ADAM9	-1.4	Input ID
GO-BP	19	GO:0051099	positive regulation of binding	-2.8	3.4	3.9	24156	175	370	9	2.4	0.8	302|3673|4318|5329|5444|9314|22919|25805|115908	ANXA2|ITGA2|MMP9|PLAUR|PON1|KLF4|MAPRE1|BAMBI|CTHRC1	-1.4	Input ID
GO-BP	19	GO:0035150	regulation of tube size	-2.8	3.7	4	24156	142	370	8	2.2	0.76	133|1373|3162|3383|3827|5345|5997|59342	ADM|CPS1|HMOX1|ICAM1|KNG1|SERPINF2|RGS2|SCPEP1	-1.4	Input ID
GO-BP	19	GO:0016049	cell growth	-2.8	2.3	3.5	24156	490	370	17	4.6	1.1	1808|1839|2023|2203|2539|3273|3486|5270|5538|5997|6279|6280|6696|7852|8470|22883|29948	DPYSL2|HBEGF|ENO1|FBP1|G6PD|HRG|IGFBP3|SERPINE2|PPT1|RGS2|S100A8|S100A9|SPP1|CXCR4|SORBS2|CLSTN1|OSGIN1	-1.4	Input ID
GO-BP	19	GO:0062014	negative regulation of small molecule metabolic process	-2.8	4.1	4.1	24156	111	370	7	1.9	0.71	345|1581|2203|51085|54541|55022|84649	APOC3|CYP7A1|FBP1|MLXIPL|DDIT4|PID1|DGAT2	-1.4	Input ID
GO-BP	19	GO:1904659	glucose transmembrane transport	-2.8	4.1	4.1	24156	111	370	7	1.9	0.71	3099|6513|6514|6515|23433|28999|55022	HK2|SLC2A1|SLC2A2|SLC2A3|RHOQ|KLF15|PID1	-1.4	Input ID
GO-BP	19	GO:0048259	regulation of receptor-mediated endocytosis	-2.8	4.1	4.1	24156	111	370	7	1.9	0.71	302|344|345|1601|5054|5538|22943	ANXA2|APOC2|APOC3|DAB2|SERPINE1|PPT1|DKK1	-1.4	Input ID
GO-BP	19	GO:0002886	regulation of myeloid leukocyte mediated immunity	-2.8	5.8	4.5	24156	56	370	5	1.4	0.6	383|1776|2207|3162|6372	ARG1|DNASE1L3|FCER1G|HMOX1|CXCL6	-1.4	Input ID
GO-BP	19	GO:0097529	myeloid leukocyte migration	-2.8	3.1	3.8	24156	212	370	10	2.7	0.84	728|2207|3570|5054|6279|6280|6364|6370|6372|6374	C5AR1|FCER1G|IL6R|SERPINE1|S100A8|S100A9|CCL20|CCL25|CXCL6|CXCL5	-1.4	Input ID
GO-BP	19	GO:0015918	sterol transport	-2.8	4.1	4.1	24156	112	370	7	1.9	0.71	302|335|344|345|5244|5360|5444	ANXA2|APOA1|APOC2|APOC3|ABCB4|PLTP|PON1	-1.4	Input ID
GO-BP	19	GO:0015802	basic amino acid transport	-2.8	12	5.6	24156	16	370	3	0.81	0.47	383|9056|10991	ARG1|SLC7A7|SLC38A3	-1.4	Input ID
GO-BP	19	GO:0019372	lipoxygenase pathway	-2.8	12	5.6	24156	16	370	3	0.81	0.47	241|5444|5446	ALOX5AP|PON1|PON3	-1.4	Input ID
GO-BP	19	GO:0015812	gamma-aminobutyric acid transport	-2.8	12	5.6	24156	16	370	3	0.81	0.47	18|6529|6535	ABAT|SLC6A1|SLC6A8	-1.4	Input ID
GO-BP	19	GO:0043523	regulation of neuron apoptotic process	-2.8	3.1	3.8	24156	213	370	10	2.7	0.84	728|1649|2539|3091|3162|3725|5538|5621|7305|112399	C5AR1|DDIT3|G6PD|HIF1A|HMOX1|JUN|PPT1|PRNP|TYROBP|EGLN3	-1.4	Input ID
GO-BP	19	GO:0046470	phosphatidylcholine metabolic process	-2.8	4.7	4.2	24156	83	370	6	1.6	0.66	335|2822|5444|10400|79887|79888	APOA1|GPLD1|PON1|PEMT|PLBD1|LPCAT1	-1.4	Input ID
GO-BP	19	GO:0030811	regulation of nucleotide catabolic process	-2.8	4.7	4.2	24156	83	370	6	1.6	0.66	2203|3091|5209|5210|51085|54541	FBP1|HIF1A|PFKFB3|PFKFB4|MLXIPL|DDIT4	-1.4	Input ID
GO-BP	19	GO:0090504	epiboly	-2.8	7.7	4.9	24156	34	370	4	1.1	0.54	960|1839|3491|4321	CD44|HBEGF|CCN1|MMP12	-1.4	Input ID
GO-BP	19	GO:0010922	positive regulation of phosphatase activity	-2.8	7.7	4.9	24156	34	370	4	1.1	0.54	2822|3673|9104|23645	GPLD1|ITGA2|RGN|PPP1R15A	-1.4	Input ID
GO-BP	19	GO:0071706	tumor necrosis factor superfamily cytokine production	-2.8	3.3	3.8	24156	178	370	9	2.4	0.8	2207|7097|7128|7305|7538|10457|23643|84868|653808	FCER1G|TLR2|TNFAIP3|TYROBP|ZFP36|GPNMB|LY96|HAVCR2|ZG16	-1.4	Input ID
GO-BP	19	GO:0046165	alcohol biosynthetic process	-2.8	3.3	3.8	24156	178	370	9	2.4	0.8	335|427|1581|1593|2539|3158|5106|6319|7108	APOA1|ASAH1|CYP7A1|CYP27A1|G6PD|HMGCS2|PCK2|SCD|TM7SF2	-1.4	Input ID
GO-BP	19	GO:0060760	positive regulation of response to cytokine stimulus	-2.7	5.7	4.5	24156	57	370	5	1.4	0.6	3091|3263|4321|7097|7852	HIF1A|HPX|MMP12|TLR2|CXCR4	-1.4	Input ID
GO-BP	19	GO:0045862	positive regulation of proteolysis	-2.7	2.5	3.6	24156	370	370	14	3.8	0.99	729|1075|1601|2023|2161|2822|3491|3818|6279|6280|7498|8754|9104|112399	C6|CTSC|DAB2|ENO1|F12|GPLD1|CCN1|KLKB1|S100A8|S100A9|XDH|ADAM9|RGN|EGLN3	-1.4	Input ID
GO-BP	19	GO:0016126	sterol biosynthetic process	-2.7	4.7	4.2	24156	84	370	6	1.6	0.66	335|1581|2539|3158|6319|7108	APOA1|CYP7A1|G6PD|HMGCS2|SCD|TM7SF2	-1.3	Input ID
GO-BP	19	GO:0043281	regulation of cysteine-type endopeptidase activity involved in apoptotic process	-2.7	3	3.7	24156	215	370	10	2.7	0.84	960|3491|4318|5272|5329|6279|6280|7498|9314|112399	CD44|CCN1|MMP9|SERPINB9|PLAUR|S100A8|S100A9|XDH|KLF4|EGLN3	-1.3	Input ID
GO-BP	19	GO:0008645	hexose transmembrane transport	-2.7	4	4	24156	114	370	7	1.9	0.71	3099|6513|6514|6515|23433|28999|55022	HK2|SLC2A1|SLC2A2|SLC2A3|RHOQ|KLF15|PID1	-1.3	Input ID
GO-BP	19	GO:0010675	regulation of cellular carbohydrate metabolic process	-2.7	3.6	3.9	24156	146	370	8	2.2	0.76	2203|2822|3486|3795|9104|27232|54541|84649	FBP1|GPLD1|IGFBP3|KHK|RGN|GNMT|DDIT4|DGAT2	-1.3	Input ID
GO-BP	19	GO:0042542	response to hydrogen peroxide	-2.7	3.6	3.9	24156	146	370	8	2.2	0.76	383|847|3162|3725|3939|7128|8754|9314	ARG1|CAT|HMOX1|JUN|LDHA|TNFAIP3|ADAM9|KLF4	-1.3	Input ID
GO-BP	19	GO:0051260	protein homooligomerization	-2.7	3.3	3.8	24156	180	370	9	2.4	0.8	226|241|4143|5214|5621|6510|27232|51733|171425	ALDOA|ALOX5AP|MAT1A|PFKP|PRNP|SLC1A5|GNMT|UPB1|CLYBL	-1.3	Input ID
GO-BP	19	GO:0032781	positive regulation of ATPase activity	-2.7	5.6	4.4	24156	58	370	5	1.4	0.6	229|483|5217|7114|9104	ALDOB|ATP1B3|PFN2|TMSB4X|RGN	-1.3	Input ID
GO-BP	19	GO:0002011	morphogenesis of an epithelial sheet	-2.7	5.6	4.4	24156	58	370	5	1.4	0.6	960|1839|3491|4321|4851	CD44|HBEGF|CCN1|MMP12|NOTCH1	-1.3	Input ID
GO-BP	19	GO:0051954	positive regulation of amine transport	-2.7	7.5	4.8	24156	35	370	4	1.1	0.54	18|6529|8564|10991	ABAT|SLC6A1|KMO|SLC38A3	-1.3	Input ID
GO-BP	19	GO:0050663	cytokine secretion	-2.7	2.8	3.6	24156	255	370	11	3	0.88	335|1992|3685|4321|4851|5552|7097|7114|7128|27242|84868	APOA1|SERPINB1|ITGAV|MMP12|NOTCH1|SRGN|TLR2|TMSB4X|TNFAIP3|TNFRSF21|HAVCR2	-1.3	Input ID
GO-BP	19	GO:0070206	protein trimerization	-2.7	12	5.4	24156	17	370	3	0.81	0.47	241|6510|171425	ALOX5AP|SLC1A5|CLYBL	-1.3	Input ID
GO-BP	19	GO:0010875	positive regulation of cholesterol efflux	-2.7	12	5.4	24156	17	370	3	0.81	0.47	335|5360|5444	APOA1|PLTP|PON1	-1.3	Input ID
GO-BP	19	GO:0006112	energy reserve metabolic process	-2.7	4.6	4.1	24156	86	370	6	1.6	0.66	2538|2998|3795|5502|27232|55022	G6PC|GYS2|KHK|PPP1R1A|GNMT|PID1	-1.3	Input ID
GO-BP	19	GO:0032722	positive regulation of chemokine production	-2.7	5.5	4.3	24156	59	370	5	1.4	0.6	3091|3162|3570|7097|84868	HIF1A|HMOX1|IL6R|TLR2|HAVCR2	-1.3	Input ID
GO-BP	19	GO:0033344	cholesterol efflux	-2.7	5.5	4.3	24156	59	370	5	1.4	0.6	335|344|345|5360|5444	APOA1|APOC2|APOC3|PLTP|PON1	-1.3	Input ID
GO-BP	19	GO:0031102	neuron projection regeneration	-2.7	5.5	4.3	24156	59	370	5	1.4	0.6	133|335|3725|6696|9314	ADM|APOA1|JUN|SPP1|KLF4	-1.3	Input ID
GO-BP	19	GO:1904645	response to amyloid-beta	-2.7	5.5	4.3	24156	59	370	5	1.4	0.6	3383|4318|4321|4363|5621	ICAM1|MMP9|MMP12|ABCC1|PRNP	-1.3	Input ID
GO-BP	19	GO:0015749	monosaccharide transmembrane transport	-2.7	3.9	4	24156	116	370	7	1.9	0.71	3099|6513|6514|6515|23433|28999|55022	HK2|SLC2A1|SLC2A2|SLC2A3|RHOQ|KLF15|PID1	-1.3	Input ID
GO-BP	19	GO:0030449	regulation of complement activation	-2.7	3.9	4	24156	116	370	7	1.9	0.71	714|728|729|732|1361|10877|11326	C1QC|C5AR1|C6|C8B|CPB2|CFHR4|VSIG4	-1.3	Input ID
GO-BP	19	GO:0032633	interleukin-4 production	-2.7	7.3	4.7	24156	36	370	4	1.1	0.54	2207|4851|84868|653808	FCER1G|NOTCH1|HAVCR2|ZG16	-1.3	Input ID
GO-BP	19	GO:0050710	negative regulation of cytokine secretion	-2.7	4.5	4.1	24156	87	370	6	1.6	0.66	335|1992|5552|7114|7128|27242	APOA1|SERPINB1|SRGN|TMSB4X|TNFAIP3|TNFRSF21	-1.3	Input ID
GO-BP	19	GO:0051262	protein tetramerization	-2.7	4.5	4.1	24156	87	370	6	1.6	0.66	226|4143|5214|7923|27232|51733	ALDOA|MAT1A|PFKP|HSD17B8|GNMT|UPB1	-1.3	Input ID
GO-BP	19	GO:1902041	regulation of extrinsic apoptotic signaling pathway via death domain receptors	-2.6	5.4	4.3	24156	60	370	5	1.4	0.6	467|3162|3383|5054|7128	ATF3|HMOX1|ICAM1|SERPINE1|TNFAIP3	-1.3	Input ID
GO-BP	19	GO:0033013	tetrapyrrole metabolic process	-2.6	5.4	4.3	24156	60	370	5	1.4	0.6	3162|3263|4363|4594|171425	HMOX1|HPX|ABCC1|MMUT|CLYBL	-1.3	Input ID
GO-BP	19	GO:0051289	protein homotetramerization	-2.6	5.4	4.3	24156	60	370	5	1.4	0.6	226|4143|5214|27232|51733	ALDOA|MAT1A|PFKP|GNMT|UPB1	-1.3	Input ID
GO-BP	19	GO:0034219	carbohydrate transmembrane transport	-2.6	3.9	3.9	24156	118	370	7	1.9	0.71	3099|6513|6514|6515|23433|28999|55022	HK2|SLC2A1|SLC2A2|SLC2A3|RHOQ|KLF15|PID1	-1.3	Input ID
GO-BP	19	GO:0071417	cellular response to organonitrogen compound	-2.6	2.1	3.3	24156	597	370	19	5.1	1.1	383|1373|2538|2822|3383|4363|5106|5313|5315|5621|6781|9314|9518|11031|23433|28999|55022|55107|58528	ARG1|CPS1|G6PC|GPLD1|ICAM1|ABCC1|PCK2|PKLR|PKM|PRNP|STC1|KLF4|GDF15|RAB31|RHOQ|KLF15|PID1|ANO1|RRAGD	-1.3	Input ID
GO-BP	19	GO:0030308	negative regulation of cell growth	-2.6	3.2	3.7	24156	186	370	9	2.4	0.8	2023|2203|2539|3273|5270|5538|5997|6696|29948	ENO1|FBP1|G6PD|HRG|SERPINE2|PPT1|RGS2|SPP1|OSGIN1	-1.3	Input ID
GO-BP	19	GO:0030099	myeloid cell differentiation	-2.6	2.3	3.4	24156	423	370	15	4.1	1	302|714|1880|2207|2353|2539|3091|3725|4015|4318|7097|7107|7305|7538|28962	ANXA2|C1QC|GPR183|FCER1G|FOS|G6PD|HIF1A|JUN|LOX|MMP9|TLR2|GPR137B|TYROBP|ZFP36|OSTM1	-1.3	Input ID
GO-BP	19	GO:0010906	regulation of glucose metabolic process	-2.6	3.8	3.9	24156	119	370	7	1.9	0.71	2203|2822|3486|3795|9104|27232|84649	FBP1|GPLD1|IGFBP3|KHK|RGN|GNMT|DGAT2	-1.3	Input ID
GO-BP	19	GO:0016999	antibiotic metabolic process	-2.6	3.4	3.8	24156	152	370	8	2.2	0.76	124|847|5106|7915|10841|55526|55753|80896	ADH1A|CAT|PCK2|ALDH5A1|FTCD|DHTKD1|OGDHL|NPL	-1.2	Input ID
GO-BP	19	GO:0050713	negative regulation of interleukin-1 beta secretion	-2.6	11	5.2	24156	18	370	3	0.81	0.47	335|1992|7128	APOA1|SERPINB1|TNFAIP3	-1.2	Input ID
GO-BP	19	GO:0060192	negative regulation of lipase activity	-2.6	11	5.2	24156	18	370	3	0.81	0.47	335|345|5997	APOA1|APOC3|RGS2	-1.2	Input ID
GO-BP	19	GO:0010766	negative regulation of sodium ion transport	-2.6	11	5.2	24156	18	370	3	0.81	0.47	5270|27347|65267	SERPINE2|STK39|WNK3	-1.2	Input ID
GO-BP	19	GO:2001170	negative regulation of ATP biosynthetic process	-2.6	11	5.2	24156	18	370	3	0.81	0.47	2203|54541|55022	FBP1|DDIT4|PID1	-1.2	Input ID
GO-BP	19	GO:0006089	lactate metabolic process	-2.6	11	5.2	24156	18	370	3	0.81	0.47	3029|3091|3939	HAGH|HIF1A|LDHA	-1.2	Input ID
GO-BP	19	GO:0014074	response to purine-containing compound	-2.6	3.4	3.7	24156	153	370	8	2.2	0.76	189|1373|2353|3725|3939|5313|6529|6781	AGXT|CPS1|FOS|JUN|LDHA|PKLR|SLC6A1|STC1	-1.2	Input ID
GO-BP	19	GO:0043903	regulation of symbiosis, encompassing mutualism through parasitism	-2.6	2.9	3.6	24156	225	370	10	2.7	0.84	302|383|3685|3725|3956|4851|6372|7538|7852|653808	ANXA2|ARG1|ITGAV|JUN|LGALS1|NOTCH1|CXCL6|ZFP36|CXCR4|ZG16	-1.2	Input ID
GO-BP	19	GO:0043470	regulation of carbohydrate catabolic process	-2.6	4.4	4	24156	90	370	6	1.6	0.66	2203|3091|5209|5210|51085|54541	FBP1|HIF1A|PFKFB3|PFKFB4|MLXIPL|DDIT4	-1.2	Input ID
GO-BP	19	GO:0071276	cellular response to cadmium ion	-2.6	6.9	4.5	24156	38	370	4	1.1	0.54	2353|3162|3725|4318	FOS|HMOX1|JUN|MMP9	-1.2	Input ID
GO-BP	19	GO:0015804	neutral amino acid transport	-2.6	6.9	4.5	24156	38	370	4	1.1	0.54	5997|6510|10991|81539	RGS2|SLC1A5|SLC38A3|SLC38A1	-1.2	Input ID
GO-BP	19	GO:0045923	positive regulation of fatty acid metabolic process	-2.6	6.9	4.5	24156	38	370	4	1.1	0.54	335|344|9104|51085	APOA1|APOC2|RGN|MLXIPL	-1.2	Input ID
GO-BP	19	GO:0050892	intestinal absorption	-2.6	6.9	4.5	24156	38	370	4	1.1	0.54	335|6514|9245|80168	APOA1|SLC2A2|GCNT3|MOGAT2	-1.2	Input ID
GO-BP	19	GO:0051193	regulation of cofactor metabolic process	-2.6	3.8	3.8	24156	121	370	7	1.9	0.71	2203|3091|5209|5210|51085|54541|171425	FBP1|HIF1A|PFKFB3|PFKFB4|MLXIPL|DDIT4|CLYBL	-1.2	Input ID
GO-BP	19	GO:0046718	viral entry into host cell	-2.6	3.8	3.8	24156	121	370	7	1.9	0.71	3383|3673|3685|3956|6510|6554|7852	ICAM1|ITGA2|ITGAV|LGALS1|SLC1A5|SLC10A1|CXCR4	-1.2	Input ID
GO-BP	19	GO:0070663	regulation of leukocyte proliferation	-2.6	2.9	3.6	24156	226	370	10	2.7	0.84	383|1880|5621|7128|7305|10457|11326|27242|84868|100133941	ARG1|GPR183|PRNP|TNFAIP3|TYROBP|GPNMB|VSIG4|TNFRSF21|HAVCR2|CD24	-1.2	Input ID
GO-BP	19	GO:0051702	interaction with symbiont	-2.6	4.3	3.9	24156	91	370	6	1.6	0.66	302|383|3273|3725|5340|6372	ANXA2|ARG1|HRG|JUN|PLG|CXCL6	-1.2	Input ID
GO-BP	19	GO:0002698	negative regulation of immune effector process	-2.6	3.7	3.8	24156	122	370	7	1.9	0.71	335|383|3162|5272|11326|84868|114770	APOA1|ARG1|HMOX1|SERPINB9|VSIG4|HAVCR2|PGLYRP2	-1.2	Input ID
GO-BP	19	GO:0046503	glycerolipid catabolic process	-2.6	5.2	4.1	24156	63	370	5	1.4	0.6	335|344|345|1373|2822	APOA1|APOC2|APOC3|CPS1|GPLD1	-1.2	Input ID
GO-BP	19	GO:0071248	cellular response to metal ion	-2.5	3.1	3.6	24156	191	370	9	2.4	0.8	241|2203|2353|2822|3162|3725|4318|5621|7036	ALOX5AP|FBP1|FOS|GPLD1|HMOX1|JUN|MMP9|PRNP|TFR2	-1.2	Input ID
GO-BP	19	GO:0010985	negative regulation of lipoprotein particle clearance	-2.5	10	5.1	24156	19	370	3	0.81	0.47	344|345|29116	APOC2|APOC3|MYLIP	-1.2	Input ID
GO-BP	19	GO:0042789	mRNA transcription by RNA polymerase II	-2.5	10	5.1	24156	19	370	3	0.81	0.47	728|1649|3091	C5AR1|DDIT3|HIF1A	-1.2	Input ID
GO-BP	19	GO:0070989	oxidative demethylation	-2.5	10	5.1	24156	19	370	3	0.81	0.47	1551|1559|1577	CYP3A7|CYP2C9|CYP3A5	-1.2	Input ID
GO-BP	19	GO:0006555	methionine metabolic process	-2.5	10	5.1	24156	19	370	3	0.81	0.47	635|4143|27232	BHMT|MAT1A|GNMT	-1.2	Input ID
GO-BP	19	GO:0051546	keratinocyte migration	-2.5	10	5.1	24156	19	370	3	0.81	0.47	1839|4318|8754	HBEGF|MMP9|ADAM9	-1.2	Input ID
GO-BP	19	GO:0019730	antimicrobial humoral response	-2.5	3.7	3.8	24156	123	370	7	1.9	0.71	3273|4069|6279|6280|6372|6374|114770	HRG|LYZ|S100A8|S100A9|CXCL6|CXCL5|PGLYRP2	-1.2	Input ID
GO-BP	19	GO:0050832	defense response to fungus	-2.5	6.7	4.4	24156	39	370	4	1.1	0.54	383|3273|6279|6280	ARG1|HRG|S100A8|S100A9	-1.2	Input ID
GO-BP	19	GO:0071674	mononuclear cell migration	-2.5	4.3	3.9	24156	92	370	6	1.6	0.66	728|3570|5054|5340|6364|6370	C5AR1|IL6R|SERPINE1|PLG|CCL20|CCL25	-1.2	Input ID
GO-BP	19	GO:0001890	placenta development	-2.5	3.3	3.6	24156	157	370	8	2.2	0.76	133|283|3091|3491|5340|6696|6781|55224	ADM|ANG|HIF1A|CCN1|PLG|SPP1|STC1|ETNK2	-1.2	Input ID
GO-BP	19	GO:0002437	inflammatory response to antigenic stimulus	-2.5	5.1	4.1	24156	64	370	5	1.4	0.6	462|2207|3383|4851|9240	SERPINC1|FCER1G|ICAM1|NOTCH1|PNMA1	-1.2	Input ID
GO-BP	19	GO:1901699	cellular response to nitrogen compound	-2.5	2	3.2	24156	660	370	20	5.4	1.2	383|1373|2538|2822|3383|4363|5106|5313|5315|5621|6781|9314|9518|11031|23433|28999|55022|55107|58528|81035	ARG1|CPS1|G6PC|GPLD1|ICAM1|ABCC1|PCK2|PKLR|PKM|PRNP|STC1|KLF4|GDF15|RAB31|RHOQ|KLF15|PID1|ANO1|RRAGD|COLEC12	-1.2	Input ID
GO-BP	19	GO:0048713	regulation of oligodendrocyte differentiation	-2.5	6.5	4.4	24156	40	370	4	1.1	0.54	4851|7097|7852|27242	NOTCH1|TLR2|CXCR4|TNFRSF21	-1.1	Input ID
GO-BP	19	GO:0043467	regulation of generation of precursor metabolites and energy	-2.5	3.3	3.6	24156	159	370	8	2.2	0.76	2203|3091|3795|5209|5210|5230|51085|54541	FBP1|HIF1A|KHK|PFKFB3|PFKFB4|PGK1|MLXIPL|DDIT4	-1.1	Input ID
GO-BP	19	GO:0051259	protein complex oligomerization	-2.5	2.8	3.5	24156	232	370	10	2.7	0.84	226|241|4143|5214|5621|6510|7923|27232|51733|171425	ALDOA|ALOX5AP|MAT1A|PFKP|PRNP|SLC1A5|HSD17B8|GNMT|UPB1|CLYBL	-1.1	Input ID
GO-BP	19	GO:2001234	negative regulation of apoptotic signaling pathway	-2.5	2.8	3.4	24156	233	370	10	2.7	0.84	960|2023|3091|3162|3383|3685|4318|5054|5329|7128	CD44|ENO1|HIF1A|HMOX1|ICAM1|ITGAV|MMP9|SERPINE1|PLAUR|TNFAIP3	-1.1	Input ID
GO-BP	19	GO:0001704	formation of primary germ layer	-2.5	3.6	3.7	24156	126	370	7	1.9	0.71	1847|3673|3685|3912|4318|9314|22943	DUSP5|ITGA2|ITGAV|LAMB1|MMP9|KLF4|DKK1	-1.1	Input ID
GO-BP	19	GO:0044057	regulation of system process	-2.5	2	3.2	24156	617	370	19	5.1	1.1	18|133|335|483|491|1075|1839|2023|2539|3383|3673|4851|5997|6781|9314|23316|27242|27347|65267	ABAT|ADM|APOA1|ATP1B3|ATP2B2|CTSC|HBEGF|ENO1|G6PD|ICAM1|ITGA2|NOTCH1|RGS2|STC1|KLF4|CUX2|TNFRSF21|STK39|WNK3	-1.1	Input ID
GO-BP	19	GO:0030856	regulation of epithelial cell differentiation	-2.5	3.3	3.6	24156	160	370	8	2.2	0.76	4318|4851|5054|5624|7498|7538|23764|100133941	MMP9|NOTCH1|SERPINE1|PROC|XDH|ZFP36|MAFF|CD24	-1.1	Input ID
GO-BP	19	GO:0043691	reverse cholesterol transport	-2.5	9.8	4.9	24156	20	370	3	0.81	0.47	335|344|345	APOA1|APOC2|APOC3	-1.1	Input ID
GO-BP	19	GO:0098581	detection of external biotic stimulus	-2.5	9.8	4.9	24156	20	370	3	0.81	0.47	7097|23643|114770	TLR2|LY96|PGLYRP2	-1.1	Input ID
GO-BP	19	GO:0010988	regulation of low-density lipoprotein particle clearance	-2.5	9.8	4.9	24156	20	370	3	0.81	0.47	302|345|29116	ANXA2|APOC3|MYLIP	-1.1	Input ID
GO-BP	19	GO:0006071	glycerol metabolic process	-2.5	9.8	4.9	24156	20	370	3	0.81	0.47	5106|80168|84649	PCK2|MOGAT2|DGAT2	-1.1	Input ID
GO-BP	19	GO:0050678	regulation of epithelial cell proliferation	-2.5	2.3	3.3	24156	396	370	14	3.8	0.99	283|383|728|1361|3091|3162|3725|3912|4321|4851|7128|7498|7538|9104	ANG|ARG1|C5AR1|CPB2|HIF1A|HMOX1|JUN|LAMB1|MMP12|NOTCH1|TNFAIP3|XDH|ZFP36|RGN	-1.1	Input ID
GO-BP	19	GO:2000378	negative regulation of reactive oxygen species metabolic process	-2.5	4.9	4	24156	66	370	5	1.4	0.6	2539|3091|3099|5446|9104	G6PD|HIF1A|HK2|PON3|RGN	-1.1	Input ID
GO-BP	19	GO:1901655	cellular response to ketone	-2.5	4.1	3.8	24156	95	370	6	1.6	0.66	383|3383|5106|6696|9314|54541	ARG1|ICAM1|PCK2|SPP1|KLF4|DDIT4	-1.1	Input ID
GO-BP	19	GO:0045833	negative regulation of lipid metabolic process	-2.5	4.1	3.8	24156	95	370	6	1.6	0.66	344|345|1581|2822|79888|84649	APOC2|APOC3|CYP7A1|GPLD1|LPCAT1|DGAT2	-1.1	Input ID
GO-BP	19	GO:0035821	modification of morphology or physiology of other organism	-2.5	3.2	3.6	24156	161	370	8	2.2	0.76	302|383|3273|3725|4069|5272|6280|6372	ANXA2|ARG1|HRG|JUN|LYZ|SERPINB9|S100A9|CXCL6	-1.1	Input ID
GO-BP	19	GO:0019218	regulation of steroid metabolic process	-2.5	3.6	3.7	24156	127	370	7	1.9	0.71	133|335|427|1581|6319|7108|84649	ADM|APOA1|ASAH1|CYP7A1|SCD|TM7SF2|DGAT2	-1.1	Input ID
GO-BP	19	GO:0014013	regulation of gliogenesis	-2.5	3.6	3.7	24156	127	370	7	1.9	0.71	1880|2119|4851|5270|7097|7852|27242	GPR183|ETV5|NOTCH1|SERPINE2|TLR2|CXCR4|TNFRSF21	-1.1	Input ID
GO-BP	19	GO:0007179	transforming growth factor beta receptor signaling pathway	-2.5	3	3.5	24156	197	370	9	2.4	0.8	335|1601|2353|3725|4015|8754|9518|25805|57530	APOA1|DAB2|FOS|JUN|LOX|ADAM9|GDF15|BAMBI|CGN	-1.1	Input ID
GO-BP	19	GO:1902042	negative regulation of extrinsic apoptotic signaling pathway via death domain receptors	-2.5	6.4	4.3	24156	41	370	4	1.1	0.54	3162|3383|5054|7128	HMOX1|ICAM1|SERPINE1|TNFAIP3	-1.1	Input ID
GO-BP	19	GO:0050714	positive regulation of protein secretion	-2.5	2.6	3.4	24156	274	370	11	3	0.88	18|283|2822|3091|4321|5950|6659|7097|8754|55107|84868	ABAT|ANG|GPLD1|HIF1A|MMP12|RBP4|SOX4|TLR2|ADAM9|ANO1|HAVCR2	-1.1	Input ID
GO-BP	19	GO:2000146	negative regulation of cell motility	-2.4	2.4	3.3	24156	356	370	13	3.5	0.96	2041|3162|3273|3486|4851|5054|5217|6370|6781|9104|9314|23603|58516	EPHA1|HMOX1|HRG|IGFBP3|NOTCH1|SERPINE1|PFN2|CCL25|STC1|RGN|KLF4|CORO1C|SINHCAF	-1.1	Input ID
GO-BP	19	GO:0034612	response to tumor necrosis factor	-2.4	2.5	3.3	24156	315	370	12	3.2	0.92	335|427|1687|3383|6364|6370|7114|7128|7538|8754|27242|55022	APOA1|ASAH1|GSDME|ICAM1|CCL20|CCL25|TMSB4X|TNFAIP3|ZFP36|ADAM9|TNFRSF21|PID1	-1.1	Input ID
GO-BP	19	GO:1903037	regulation of leukocyte cell-cell adhesion	-2.4	2.5	3.3	24156	315	370	12	3.2	0.92	383|960|3383|3956|5621|6370|9314|10457|11326|27242|84868|100133941	ARG1|CD44|ICAM1|LGALS1|PRNP|CCL25|KLF4|GPNMB|VSIG4|TNFRSF21|HAVCR2|CD24	-1.1	Input ID
GO-BP	19	GO:0051196	regulation of coenzyme metabolic process	-2.4	4.1	3.8	24156	96	370	6	1.6	0.66	2203|3091|5209|5210|51085|54541	FBP1|HIF1A|PFKFB3|PFKFB4|MLXIPL|DDIT4	-1.1	Input ID
GO-BP	19	GO:0050764	regulation of phagocytosis	-2.4	4.1	3.8	24156	96	370	6	1.6	0.66	335|2207|3673|3685|7097|11031	APOA1|FCER1G|ITGA2|ITGAV|TLR2|RAB31	-1.1	Input ID
GO-BP	19	GO:0048662	negative regulation of smooth muscle cell proliferation	-2.4	4.9	4	24156	67	370	5	1.4	0.6	283|3162|3486|7128|9314	ANG|HMOX1|IGFBP3|TNFAIP3|KLF4	-1.1	Input ID
GO-BP	19	GO:0046879	hormone secretion	-2.4	2.5	3.3	24156	316	370	12	3.2	0.92	18|133|2822|3091|5950|6513|6514|6567|6659|6696|7036|55107	ABAT|ADM|GPLD1|HIF1A|RBP4|SLC2A1|SLC2A2|SLC16A2|SOX4|SPP1|TFR2|ANO1	-1.1	Input ID
GO-BP	19	GO:0050711	negative regulation of interleukin-1 secretion	-2.4	9.3	4.8	24156	21	370	3	0.81	0.47	335|1992|7128	APOA1|SERPINB1|TNFAIP3	-1.1	Input ID
GO-BP	19	GO:0030809	negative regulation of nucleotide biosynthetic process	-2.4	9.3	4.8	24156	21	370	3	0.81	0.47	2203|54541|55022	FBP1|DDIT4|PID1	-1.1	Input ID
GO-BP	19	GO:0006206	pyrimidine nucleobase metabolic process	-2.4	9.3	4.8	24156	21	370	3	0.81	0.47	1373|1807|1808	CPS1|DPYS|DPYSL2	-1.1	Input ID
GO-BP	19	GO:1900372	negative regulation of purine nucleotide biosynthetic process	-2.4	9.3	4.8	24156	21	370	3	0.81	0.47	2203|54541|55022	FBP1|DDIT4|PID1	-1.1	Input ID
GO-BP	19	GO:0034389	lipid droplet organization	-2.4	9.3	4.8	24156	21	370	3	0.81	0.47	5738|29923|345275	PTGFRN|HILPDA|HSD17B13	-1.1	Input ID
GO-BP	19	GO:0009067	aspartate family amino acid biosynthetic process	-2.4	9.3	4.8	24156	21	370	3	0.81	0.47	635|2806|5352	BHMT|GOT2|PLOD2	-1.1	Input ID
GO-BP	19	GO:0036499	PERK-mediated unfolded protein response	-2.4	9.3	4.8	24156	21	370	3	0.81	0.47	467|1649|23645	ATF3|DDIT3|PPP1R15A	-1.1	Input ID
GO-BP	19	GO:0006816	calcium ion transport	-2.4	2.2	3.2	24156	446	370	15	4.1	1	302|308|491|1649|2539|3383|3685|5621|6781|7852|9104|27075|30001|55013|65267	ANXA2|ANXA5|ATP2B2|DDIT3|G6PD|ICAM1|ITGAV|PRNP|STC1|CXCR4|RGN|TSPAN13|ERO1A|MCUB|WNK3	-1.1	Input ID
GO-BP	19	GO:2000116	regulation of cysteine-type endopeptidase activity	-2.4	2.7	3.4	24156	239	370	10	2.7	0.84	960|3491|4318|5272|5329|6279|6280|7498|9314|112399	CD44|CCN1|MMP9|SERPINB9|PLAUR|S100A8|S100A9|XDH|KLF4|EGLN3	-1.1	Input ID
GO-BP	19	GO:0034446	substrate adhesion-dependent cell spreading	-2.4	4	3.7	24156	98	370	6	1.6	0.66	335|2041|3685|3912|4739|23603	APOA1|EPHA1|ITGAV|LAMB1|NEDD9|CORO1C	-1.1	Input ID
GO-BP	19	GO:0015980	energy derivation by oxidation of organic compounds	-2.4	2.6	3.3	24156	279	370	11	3	0.88	847|2538|2998|3091|3795|5502|7915|27232|55022|55526|55753	CAT|G6PC|GYS2|HIF1A|KHK|PPP1R1A|ALDH5A1|GNMT|PID1|DHTKD1|OGDHL	-1.1	Input ID
GO-BP	19	GO:0031344	regulation of cell projection organization	-2.4	1.9	3.1	24156	723	370	21	5.7	1.2	960|1808|3273|3383|3673|3956|5217|5621|5997|6280|6696|7852|9314|22943|23316|23433|23603|29116|50807|54443|83715	CD44|DPYSL2|HRG|ICAM1|ITGA2|LGALS1|PFN2|PRNP|RGS2|S100A9|SPP1|CXCR4|KLF4|DKK1|CUX2|RHOQ|CORO1C|MYLIP|ASAP1|ANLN|ESPN	-1.1	Input ID
GO-BP	19	GO:0015909	long-chain fatty acid transport	-2.4	4.7	3.9	24156	69	370	5	1.4	0.6	123|10998|11000|11001|84647	PLIN2|SLC27A5|SLC27A3|SLC27A2|PLA2G12B	-1.1	Input ID
GO-BP	19	GO:0045687	positive regulation of glial cell differentiation	-2.4	6.1	4.2	24156	43	370	4	1.1	0.54	4851|5270|7097|7852	NOTCH1|SERPINE2|TLR2|CXCR4	-1.1	Input ID
GO-BP	19	GO:0002449	lymphocyte mediated immunity	-2.4	2.3	3.2	24156	364	370	13	3.5	0.96	383|563|714|729|732|1075|2207|3263|3383|5272|9245|10747|84868	ARG1|AZGP1|C1QC|C6|C8B|CTSC|FCER1G|HPX|ICAM1|SERPINB9|GCNT3|MASP2|HAVCR2	-1	Input ID
GO-BP	19	GO:0050865	regulation of cell activation	-2.4	2	3.1	24156	632	370	19	5.1	1.1	18|383|1075|1880|2207|3162|3273|3956|5270|5621|7107|7128|7305|10457|11326|27242|84868|114770|100133941	ABAT|ARG1|CTSC|GPR183|FCER1G|HMOX1|HRG|LGALS1|SERPINE2|PRNP|GPR137B|TNFAIP3|TYROBP|GPNMB|VSIG4|TNFRSF21|HAVCR2|PGLYRP2|CD24	-1	Input ID
GO-BP	19	GO:0045860	positive regulation of protein kinase activity	-2.4	2.1	3.1	24156	540	370	17	4.6	1.1	283|728|1164|1847|1848|3491|3570|4739|5621|7852|8754|9518|22943|23531|27347|56892|100133941	ANG|C5AR1|CKS2|DUSP5|DUSP6|CCN1|IL6R|NEDD9|PRNP|CXCR4|ADAM9|GDF15|DKK1|MMD|STK39|TCIM|CD24	-1	Input ID
GO-BP	19	GO:0051701	interaction with host	-2.4	2.9	3.4	24156	204	370	9	2.4	0.8	3383|3673|3685|3956|5272|6510|6554|7852|653808	ICAM1|ITGA2|ITGAV|LGALS1|SERPINB9|SLC1A5|SLC10A1|CXCR4|ZG16	-1	Input ID
GO-BP	19	GO:0044264	cellular polysaccharide metabolic process	-2.4	3.9	3.6	24156	100	370	6	1.6	0.66	2538|2998|3795|5502|27232|84002	G6PC|GYS2|KHK|PPP1R1A|GNMT|B3GNT5	-1	Input ID
GO-BP	19	GO:0009235	cobalamin metabolic process	-2.4	8.9	4.6	24156	22	370	3	0.81	0.47	4363|4594|171425	ABCC1|MMUT|CLYBL	-1	Input ID
GO-BP	19	GO:0034138	toll-like receptor 3 signaling pathway	-2.4	8.9	4.6	24156	22	370	3	0.81	0.47	7128|81035|84868	TNFAIP3|COLEC12|HAVCR2	-1	Input ID
GO-BP	19	GO:0060055	angiogenesis involved in wound healing	-2.4	8.9	4.6	24156	22	370	3	0.81	0.47	5054|7128|7852	SERPINE1|TNFAIP3|CXCR4	-1	Input ID
GO-BP	19	GO:1903077	negative regulation of protein localization to plasma membrane	-2.4	8.9	4.6	24156	22	370	3	0.81	0.47	1601|23433|55022	DAB2|RHOQ|PID1	-1	Input ID
GO-BP	19	GO:0046339	diacylglycerol metabolic process	-2.4	8.9	4.6	24156	22	370	3	0.81	0.47	283|80168|84649	ANG|MOGAT2|DGAT2	-1	Input ID
GO-BP	19	GO:0010866	regulation of triglyceride biosynthetic process	-2.4	8.9	4.6	24156	22	370	3	0.81	0.47	2822|9104|84649	GPLD1|RGN|DGAT2	-1	Input ID
GO-BP	19	GO:0002460	adaptive immune response based on somatic recombination of immune receptors built from immunoglobuli	-2.3	2.3	3.2	24156	366	370	13	3.5	0.96	383|563|714|729|732|1075|2207|3263|3383|7128|9245|10747|84868	ARG1|AZGP1|C1QC|C6|C8B|CTSC|FCER1G|HPX|ICAM1|TNFAIP3|GCNT3|MASP2|HAVCR2	-1	Input ID
GO-BP	19	GO:0055026	negative regulation of cardiac muscle tissue development	-2.3	5.9	4.1	24156	44	370	4	1.1	0.54	2539|5950|5997|22943	G6PD|RBP4|RGS2|DKK1	-1	Input ID
GO-BP	19	GO:0060627	regulation of vesicle-mediated transport	-2.3	2	3.1	24156	544	370	17	4.6	1.1	302|335|344|345|1601|2207|3162|3673|3685|4851|5054|5217|5538|7036|7097|11031|22943	ANXA2|APOA1|APOC2|APOC3|DAB2|FCER1G|HMOX1|ITGA2|ITGAV|NOTCH1|SERPINE1|PFN2|PPT1|TFR2|TLR2|RAB31|DKK1	-1	Input ID
GO-BP	19	GO:0032680	regulation of tumor necrosis factor production	-2.3	3.1	3.4	24156	169	370	8	2.2	0.76	2207|7097|7128|7305|7538|10457|23643|84868	FCER1G|TLR2|TNFAIP3|TYROBP|ZFP36|GPNMB|LY96|HAVCR2	-1	Input ID
GO-BP	19	GO:0002703	regulation of leukocyte mediated immunity	-2.3	2.9	3.3	24156	206	370	9	2.4	0.8	383|563|1776|2207|3162|3263|5272|6372|84868	ARG1|AZGP1|DNASE1L3|FCER1G|HMOX1|HPX|SERPINB9|CXCL6|HAVCR2	-1	Input ID
GO-BP	19	GO:0030260	entry into host cell	-2.3	3.4	3.5	24156	134	370	7	1.9	0.71	3383|3673|3685|3956|6510|6554|7852	ICAM1|ITGA2|ITGAV|LGALS1|SLC1A5|SLC10A1|CXCR4	-1	Input ID
GO-BP	19	GO:0051806	entry into cell of other organism involved in symbiotic interaction	-2.3	3.4	3.5	24156	134	370	7	1.9	0.71	3383|3673|3685|3956|6510|6554|7852	ICAM1|ITGA2|ITGAV|LGALS1|SLC1A5|SLC10A1|CXCR4	-1	Input ID
GO-BP	19	GO:0044409	entry into host	-2.3	3.4	3.5	24156	134	370	7	1.9	0.71	3383|3673|3685|3956|6510|6554|7852	ICAM1|ITGA2|ITGAV|LGALS1|SLC1A5|SLC10A1|CXCR4	-1	Input ID
GO-BP	19	GO:0030258	lipid modification	-2.3	2.7	3.3	24156	245	370	10	2.7	0.84	335|1551|1577|1962|5264|8309|11001|55268|84649|285440	APOA1|CYP3A7|CYP3A5|EHHADH|PHYH|ACOX2|SLC27A2|ECHDC2|DGAT2|CYP4V2	-1	Input ID
GO-BP	19	GO:0035987	endodermal cell differentiation	-2.3	5.8	4	24156	45	370	4	1.1	0.54	3685|3912|4318|22943	ITGAV|LAMB1|MMP9|DKK1	-0.99	Input ID
GO-BP	19	GO:0051154	negative regulation of striated muscle cell differentiation	-2.3	5.8	4	24156	45	370	4	1.1	0.54	2539|4851|5997|22943	G6PD|NOTCH1|RGS2|DKK1	-0.99	Input ID
GO-BP	19	GO:0006022	aminoglycan metabolic process	-2.3	3.1	3.4	24156	171	370	8	2.2	0.76	960|1462|3697|3698|3699|23670|84002|114770	CD44|VCAN|ITIH1|ITIH2|ITIH3|CEMIP2|B3GNT5|PGLYRP2	-0.99	Input ID
GO-BP	19	GO:0071560	cellular response to transforming growth factor beta stimulus	-2.3	2.6	3.2	24156	247	370	10	2.7	0.84	335|383|1601|2353|3725|4015|8754|9518|25805|57530	APOA1|ARG1|DAB2|FOS|JUN|LOX|ADAM9|GDF15|BAMBI|CGN	-0.99	Input ID
GO-BP	19	GO:0002438	acute inflammatory response to antigenic stimulus	-2.3	8.5	4.5	24156	23	370	3	0.81	0.47	462|2207|3383	SERPINC1|FCER1G|ICAM1	-0.99	Input ID
GO-BP	19	GO:0019400	alditol metabolic process	-2.3	8.5	4.5	24156	23	370	3	0.81	0.47	5106|80168|84649	PCK2|MOGAT2|DGAT2	-0.99	Input ID
GO-BP	19	GO:2000726	negative regulation of cardiac muscle cell differentiation	-2.3	8.5	4.5	24156	23	370	3	0.81	0.47	2539|5997|22943	G6PD|RGS2|DKK1	-0.99	Input ID
GO-BP	19	GO:0009595	detection of biotic stimulus	-2.3	8.5	4.5	24156	23	370	3	0.81	0.47	7097|23643|114770	TLR2|LY96|PGLYRP2	-0.99	Input ID
GO-BP	19	GO:0032799	low-density lipoprotein receptor particle metabolic process	-2.3	8.5	4.5	24156	23	370	3	0.81	0.47	302|3685|29116	ANXA2|ITGAV|MYLIP	-0.99	Input ID
GO-BP	19	GO:2000379	positive regulation of reactive oxygen species metabolic process	-2.3	3.8	3.6	24156	103	370	6	1.6	0.66	3383|7305|7498|9104|9314|55022	ICAM1|TYROBP|XDH|RGN|KLF4|PID1	-0.98	Input ID
GO-BP	19	GO:0090276	regulation of peptide hormone secretion	-2.3	2.8	3.3	24156	209	370	9	2.4	0.8	18|2822|3091|5950|6513|6514|6659|7036|55107	ABAT|GPLD1|HIF1A|RBP4|SLC2A1|SLC2A2|SOX4|TFR2|ANO1	-0.98	Input ID
GO-BP	19	GO:1903555	regulation of tumor necrosis factor superfamily cytokine production	-2.3	3	3.3	24156	172	370	8	2.2	0.76	2207|7097|7128|7305|7538|10457|23643|84868	FCER1G|TLR2|TNFAIP3|TYROBP|ZFP36|GPNMB|LY96|HAVCR2	-0.98	Input ID
GO-BP	19	GO:0043433	negative regulation of DNA-binding transcription factor activity	-2.3	3	3.3	24156	172	370	8	2.2	0.76	847|1649|3162|5621|7114|7128|9314|84868	CAT|DDIT3|HMOX1|PRNP|TMSB4X|TNFAIP3|KLF4|HAVCR2	-0.98	Input ID
GO-BP	19	GO:0005977	glycogen metabolic process	-2.3	4.5	3.7	24156	73	370	5	1.4	0.6	2538|2998|3795|5502|27232	G6PC|GYS2|KHK|PPP1R1A|GNMT	-0.97	Input ID
GO-BP	19	GO:0060193	positive regulation of lipase activity	-2.3	4.5	3.7	24156	73	370	5	1.4	0.6	283|335|344|728|3491	ANG|APOA1|APOC2|C5AR1|CCN1	-0.97	Input ID
GO-BP	19	GO:0019915	lipid storage	-2.3	4.5	3.7	24156	73	370	5	1.4	0.6	123|335|3685|29923|84649	PLIN2|APOA1|ITGAV|HILPDA|DGAT2	-0.97	Input ID
GO-BP	19	GO:0015893	drug transport	-2.3	2.8	3.3	24156	210	370	9	2.4	0.8	18|383|4363|5997|6510|6535|6580|10166|10991	ABAT|ARG1|ABCC1|RGS2|SLC1A5|SLC6A8|SLC22A1|SLC25A15|SLC38A3	-0.97	Input ID
GO-BP	19	GO:0051347	positive regulation of transferase activity	-2.3	1.9	3	24156	692	370	20	5.4	1.2	283|728|1164|1847|1848|2041|3491|3570|4739|5621|7852|8754|9314|9518|10576|22943|23531|27347|56892|100133941	ANG|C5AR1|CKS2|DUSP5|DUSP6|EPHA1|CCN1|IL6R|NEDD9|PRNP|CXCR4|ADAM9|KLF4|GDF15|CCT2|DKK1|MMD|STK39|TCIM|CD24	-0.97	Input ID
GO-BP	19	GO:0003018	vascular process in circulatory system	-2.3	3	3.3	24156	173	370	8	2.2	0.76	133|1373|3162|3383|3827|5345|5997|59342	ADM|CPS1|HMOX1|ICAM1|KNG1|SERPINF2|RGS2|SCPEP1	-0.97	Input ID
GO-BP	19	GO:0072503	cellular divalent inorganic cation homeostasis	-2.3	2.1	3	24156	507	370	16	4.3	1.1	133|302|491|728|1649|3685|3827|5621|6279|6280|6781|7852|9104|30001|55013|100133941	ADM|ANXA2|ATP2B2|C5AR1|DDIT3|ITGAV|KNG1|PRNP|S100A8|S100A9|STC1|CXCR4|RGN|ERO1A|MCUB|CD24	-0.96	Input ID
GO-BP	19	GO:0003012	muscle system process	-2.3	2.1	3	24156	462	370	15	4.1	1	18|226|2023|2539|2593|3162|3673|4851|5997|6535|6781|7852|8470|9314|28999	ABAT|ALDOA|ENO1|G6PD|GAMT|HMOX1|ITGA2|NOTCH1|RGS2|SLC6A8|STC1|CXCR4|SORBS2|KLF4|KLF15	-0.96	Input ID
GO-BP	19	GO:0050670	regulation of lymphocyte proliferation	-2.3	2.8	3.2	24156	211	370	9	2.4	0.8	383|1880|5621|7305|10457|11326|27242|84868|100133941	ARG1|GPR183|PRNP|TYROBP|GPNMB|VSIG4|TNFRSF21|HAVCR2|CD24	-0.96	Input ID
GO-BP	19	GO:0046683	response to organophosphorus	-2.3	3.3	3.4	24156	138	370	7	1.9	0.71	189|1373|2353|3725|3939|5313|6781	AGXT|CPS1|FOS|JUN|LDHA|PKLR|STC1	-0.96	Input ID
GO-BP	19	GO:0006073	cellular glucan metabolic process	-2.3	4.4	3.7	24156	74	370	5	1.4	0.6	2538|2998|3795|5502|27232	G6PC|GYS2|KHK|PPP1R1A|GNMT	-0.95	Input ID
GO-BP	19	GO:0045685	regulation of glial cell differentiation	-2.3	4.4	3.7	24156	74	370	5	1.4	0.6	4851|5270|7097|7852|27242	NOTCH1|SERPINE2|TLR2|CXCR4|TNFRSF21	-0.95	Input ID
GO-BP	19	GO:0044042	glucan metabolic process	-2.3	4.4	3.7	24156	74	370	5	1.4	0.6	2538|2998|3795|5502|27232	G6PC|GYS2|KHK|PPP1R1A|GNMT	-0.95	Input ID
GO-BP	19	GO:0050830	defense response to Gram-positive bacterium	-2.3	3.7	3.5	24156	105	370	6	1.6	0.66	728|4069|7097|84868|114770|653808	C5AR1|LYZ|TLR2|HAVCR2|PGLYRP2|ZG16	-0.95	Input ID
GO-BP	19	GO:0003181	atrioventricular valve morphogenesis	-2.2	8.2	4.4	24156	24	370	3	0.81	0.47	3491|4851|6659	CCN1|NOTCH1|SOX4	-0.95	Input ID
GO-BP	19	GO:0009110	vitamin biosynthetic process	-2.2	8.2	4.4	24156	24	370	3	0.81	0.47	1593|5360|9104	CYP27A1|PLTP|RGN	-0.95	Input ID
GO-BP	19	GO:1904376	negative regulation of protein localization to cell periphery	-2.2	8.2	4.4	24156	24	370	3	0.81	0.47	1601|23433|55022	DAB2|RHOQ|PID1	-0.95	Input ID
GO-BP	19	GO:0051004	regulation of lipoprotein lipase activity	-2.2	8.2	4.4	24156	24	370	3	0.81	0.47	335|344|345	APOA1|APOC2|APOC3	-0.95	Input ID
GO-BP	19	GO:0009068	aspartate family amino acid catabolic process	-2.2	8.2	4.4	24156	24	370	3	0.81	0.47	2806|4143|51268	GOT2|MAT1A|PIPOX	-0.95	Input ID
GO-BP	19	GO:2001026	regulation of endothelial cell chemotaxis	-2.2	8.2	4.4	24156	24	370	3	0.81	0.47	3273|4851|7114	HRG|NOTCH1|TMSB4X	-0.95	Input ID
GO-BP	19	GO:0006541	glutamine metabolic process	-2.2	8.2	4.4	24156	24	370	3	0.81	0.47	1373|7915|27165	CPS1|ALDH5A1|GLS2	-0.95	Input ID
GO-BP	19	GO:0001959	regulation of cytokine-mediated signaling pathway	-2.2	3	3.3	24156	175	370	8	2.2	0.76	335|383|3091|3263|4321|7128|7852|100133941	APOA1|ARG1|HIF1A|HPX|MMP12|TNFAIP3|CXCR4|CD24	-0.94	Input ID
GO-BP	19	GO:0045017	glycerolipid biosynthetic process	-2.2	2.6	3.2	24156	252	370	10	2.7	0.84	283|335|2822|5106|9104|10400|55224|79888|80168|84649	ANG|APOA1|GPLD1|PCK2|RGN|PEMT|ETNK2|LPCAT1|MOGAT2|DGAT2	-0.94	Input ID
GO-BP	19	GO:0006953	acute-phase response	-2.2	5.6	3.9	24156	47	370	4	1.1	0.54	3570|5345|6291|7036	IL6R|SERPINF2|SAA4|TFR2	-0.94	Input ID
GO-BP	19	GO:0032369	negative regulation of lipid transport	-2.2	5.6	3.9	24156	47	370	4	1.1	0.54	344|345|3685|8529	APOC2|APOC3|ITGAV|CYP4F2	-0.94	Input ID
GO-BP	19	GO:0035850	epithelial cell differentiation involved in kidney development	-2.2	5.6	3.9	24156	47	370	4	1.1	0.54	4318|4851|28999|100133941	MMP9|NOTCH1|KLF15|CD24	-0.94	Input ID
GO-BP	19	GO:0002833	positive regulation of response to biotic stimulus	-2.2	5.6	3.9	24156	47	370	4	1.1	0.54	383|3273|23643|84868	ARG1|HRG|LY96|HAVCR2	-0.94	Input ID
GO-BP	19	GO:0032944	regulation of mononuclear cell proliferation	-2.2	2.8	3.2	24156	213	370	9	2.4	0.8	383|1880|5621|7305|10457|11326|27242|84868|100133941	ARG1|GPR183|PRNP|TYROBP|GPNMB|VSIG4|TNFRSF21|HAVCR2|CD24	-0.94	Input ID
GO-BP	19	GO:0071356	cellular response to tumor necrosis factor	-2.2	2.5	3.1	24156	293	370	11	3	0.88	335|427|1687|3383|6364|6370|7114|7128|7538|27242|55022	APOA1|ASAH1|GSDME|ICAM1|CCL20|CCL25|TMSB4X|TNFAIP3|ZFP36|TNFRSF21|PID1	-0.94	Input ID
GO-BP	19	GO:0042136	neurotransmitter biosynthetic process	-2.2	3.7	3.5	24156	106	370	6	1.6	0.66	18|189|3383|9104|9314|51733	ABAT|AGXT|ICAM1|RGN|KLF4|UPB1	-0.94	Input ID
GO-BP	19	GO:0030072	peptide hormone secretion	-2.2	2.6	3.2	24156	253	370	10	2.7	0.84	18|2822|3091|5950|6513|6514|6567|6659|7036|55107	ABAT|GPLD1|HIF1A|RBP4|SLC2A1|SLC2A2|SLC16A2|SOX4|TFR2|ANO1	-0.93	Input ID
GO-BP	19	GO:0071559	response to transforming growth factor beta	-2.2	2.6	3.2	24156	253	370	10	2.7	0.84	335|383|1601|2353|3725|4015|8754|9518|25805|57530	APOA1|ARG1|DAB2|FOS|JUN|LOX|ADAM9|GDF15|BAMBI|CGN	-0.93	Input ID
GO-BP	19	GO:0072347	response to anesthetic	-2.2	4.4	3.6	24156	75	370	5	1.4	0.6	18|2155|2806|6529|7852	ABAT|F7|GOT2|SLC6A1|CXCR4	-0.93	Input ID
GO-BP	19	GO:0023061	signal release	-2.2	2.1	3	24156	467	370	15	4.1	1	18|133|2822|3091|5217|5538|5950|6513|6514|6567|6659|6696|7036|8564|55107	ABAT|ADM|GPLD1|HIF1A|PFN2|PPT1|RBP4|SLC2A1|SLC2A2|SLC16A2|SOX4|SPP1|TFR2|KMO|ANO1	-0.93	Input ID
GO-BP	19	GO:0071496	cellular response to external stimulus	-2.2	2.3	3.1	24156	336	370	12	3.2	0.92	467|2353|3162|3383|3673|3725|4316|6513|10991|55062|58528|81631	ATF3|FOS|HMOX1|ICAM1|ITGA2|JUN|MMP7|SLC2A1|SLC38A3|WIPI1|RRAGD|MAP1LC3B	-0.93	Input ID
GO-BP	19	GO:0050796	regulation of insulin secretion	-2.2	3	3.2	24156	177	370	8	2.2	0.76	18|2822|3091|5950|6513|6514|6659|55107	ABAT|GPLD1|HIF1A|RBP4|SLC2A1|SLC2A2|SOX4|ANO1	-0.92	Input ID
GO-BP	19	GO:0061614	pri-miRNA transcription by RNA polymerase II	-2.2	5.4	3.8	24156	48	370	4	1.1	0.54	2353|3091|3725|9314	FOS|HIF1A|JUN|KLF4	-0.91	Input ID
GO-BP	19	GO:0014015	positive regulation of gliogenesis	-2.2	4.3	3.6	24156	76	370	5	1.4	0.6	2119|4851|5270|7097|7852	ETV5|NOTCH1|SERPINE2|TLR2|CXCR4	-0.91	Input ID
GO-BP	19	GO:0090287	regulation of cellular response to growth factor stimulus	-2.2	2.4	3.1	24156	296	370	11	3	0.88	1601|3091|3273|3491|4015|4851|7498|22943|25805|148738|164656	DAB2|HIF1A|HRG|CCN1|LOX|NOTCH1|XDH|DKK1|BAMBI|HJV|TMPRSS6	-0.91	Input ID
GO-BP	19	GO:0006956	complement activation	-2.2	2.9	3.2	24156	178	370	8	2.2	0.76	714|728|729|732|1361|10747|10877|11326	C1QC|C5AR1|C6|C8B|CPB2|MASP2|CFHR4|VSIG4	-0.91	Input ID
GO-BP	19	GO:0022411	cellular component disassembly	-2.2	2	2.9	24156	562	370	17	4.6	1.1	665|714|960|1776|3091|3099|3818|4312|4316|4318|4321|5340|22943|54541|55062|81631|164656	BNIP3L|C1QC|CD44|DNASE1L3|HIF1A|HK2|KLKB1|MMP1|MMP7|MMP9|MMP12|PLG|DKK1|DDIT4|WIPI1|MAP1LC3B|TMPRSS6	-0.91	Input ID
GO-BP	19	GO:0002831	regulation of response to biotic stimulus	-2.2	3.2	3.3	24156	142	370	7	1.9	0.71	383|3273|4321|6372|7128|23643|84868	ARG1|HRG|MMP12|CXCL6|TNFAIP3|LY96|HAVCR2	-0.91	Input ID
GO-BP	19	GO:0002719	negative regulation of cytokine production involved in immune response	-2.2	7.8	4.3	24156	25	370	3	0.81	0.47	335|383|3162	APOA1|ARG1|HMOX1	-0.91	Input ID
GO-BP	19	GO:1905809	negative regulation of synapse organization	-2.2	7.8	4.3	24156	25	370	3	0.81	0.47	5621|7097|22943	PRNP|TLR2|DKK1	-0.91	Input ID
GO-BP	19	GO:0003071	renal system process involved in regulation of systemic arterial blood pressure	-2.2	7.8	4.3	24156	25	370	3	0.81	0.47	1579|5345|8529	CYP4A11|SERPINF2|CYP4F2	-0.91	Input ID
GO-BP	19	GO:0009299	mRNA transcription	-2.2	7.8	4.3	24156	25	370	3	0.81	0.47	728|1649|3091	C5AR1|DDIT3|HIF1A	-0.91	Input ID
GO-BP	19	GO:2001235	positive regulation of apoptotic signaling pathway	-2.2	2.9	3.2	24156	179	370	8	2.2	0.76	467|1075|1649|1687|4318|5329|6279|6280	ATF3|CTSC|DDIT3|GSDME|MMP9|PLAUR|S100A8|S100A9	-0.9	Input ID
GO-BP	19	GO:1904036	negative regulation of epithelial cell apoptotic process	-2.2	5.3	3.8	24156	49	370	4	1.1	0.54	3162|3383|5054|7128	HMOX1|ICAM1|SERPINE1|TNFAIP3	-0.89	Input ID
GO-BP	19	GO:0045933	positive regulation of muscle contraction	-2.2	5.3	3.8	24156	49	370	4	1.1	0.54	18|2023|3673|5997	ABAT|ENO1|ITGA2|RGS2	-0.89	Input ID
GO-BP	19	GO:0030336	negative regulation of cell migration	-2.2	2.3	3	24156	341	370	12	3.2	0.92	2041|3162|3273|3486|4851|5054|5217|6370|6781|9314|23603|58516	EPHA1|HMOX1|HRG|IGFBP3|NOTCH1|SERPINE1|PFN2|CCL25|STC1|KLF4|CORO1C|SINHCAF	-0.89	Input ID
GO-BP	19	GO:0033674	positive regulation of kinase activity	-2.2	1.9	2.9	24156	613	370	18	4.9	1.1	283|728|1164|1847|1848|2041|3491|3570|4739|5621|7852|8754|9518|22943|23531|27347|56892|100133941	ANG|C5AR1|CKS2|DUSP5|DUSP6|EPHA1|CCN1|IL6R|NEDD9|PRNP|CXCR4|ADAM9|GDF15|DKK1|MMD|STK39|TCIM|CD24	-0.88	Input ID
GO-BP	19	GO:0007612	learning	-2.2	3.2	3.3	24156	144	370	7	1.9	0.71	2353|3091|3725|5538|6529|7097|22943	FOS|HIF1A|JUN|PPT1|SLC6A1|TLR2|DKK1	-0.88	Input ID
GO-BP	19	GO:0071241	cellular response to inorganic substance	-2.2	2.7	3.1	24156	219	370	9	2.4	0.8	241|2203|2353|2822|3162|3725|4318|5621|7036	ALOX5AP|FBP1|FOS|GPLD1|HMOX1|JUN|MMP9|PRNP|TFR2	-0.88	Input ID
GO-BP	19	GO:0000422	autophagy of mitochondrion	-2.2	4.2	3.5	24156	78	370	5	1.4	0.6	665|3091|3099|55062|81631	BNIP3L|HIF1A|HK2|WIPI1|MAP1LC3B	-0.87	Input ID
GO-BP	19	GO:0032677	regulation of interleukin-8 production	-2.2	4.2	3.5	24156	78	370	5	1.4	0.6	1649|5054|7097|7114|9314	DDIT3|SERPINE1|TLR2|TMSB4X|KLF4	-0.87	Input ID
GO-BP	19	GO:0061726	mitochondrion disassembly	-2.2	4.2	3.5	24156	78	370	5	1.4	0.6	665|3091|3099|55062|81631	BNIP3L|HIF1A|HK2|WIPI1|MAP1LC3B	-0.87	Input ID
GO-BP	19	GO:0042246	tissue regeneration	-2.2	4.2	3.5	24156	78	370	5	1.4	0.6	4851|5315|5340|5738|7104	NOTCH1|PKM|PLG|PTGFRN|TM4SF4	-0.87	Input ID
GO-BP	19	GO:0051873	killing by host of symbiont cells	-2.1	7.5	4.2	24156	26	370	3	0.81	0.47	383|3273|6372	ARG1|HRG|CXCL6	-0.87	Input ID
GO-BP	19	GO:0043090	amino acid import	-2.1	7.5	4.2	24156	26	370	3	0.81	0.47	5997|6510|6529	RGS2|SLC1A5|SLC6A1	-0.87	Input ID
GO-BP	19	GO:1903959	regulation of anion transmembrane transport	-2.1	7.5	4.2	24156	26	370	3	0.81	0.47	5621|5997|27347	PRNP|RGS2|STK39	-0.87	Input ID
GO-BP	19	GO:1903010	regulation of bone development	-2.1	7.5	4.2	24156	26	370	3	0.81	0.47	4015|7305|9104	LOX|TYROBP|RGN	-0.87	Input ID
GO-BP	19	GO:0051852	disruption by host of symbiont cells	-2.1	7.5	4.2	24156	26	370	3	0.81	0.47	383|3273|6372	ARG1|HRG|CXCL6	-0.87	Input ID
GO-BP	19	GO:0003171	atrioventricular valve development	-2.1	7.5	4.2	24156	26	370	3	0.81	0.47	3491|4851|6659	CCN1|NOTCH1|SOX4	-0.87	Input ID
GO-BP	19	GO:0001961	positive regulation of cytokine-mediated signaling pathway	-2.1	5.2	3.7	24156	50	370	4	1.1	0.54	3091|3263|4321|7852	HIF1A|HPX|MMP12|CXCR4	-0.87	Input ID
GO-BP	19	GO:1901571	fatty acid derivative transport	-2.1	5.2	3.7	24156	50	370	4	1.1	0.54	1579|4363|8529|84647	CYP4A11|ABCC1|CYP4F2|PLA2G12B	-0.87	Input ID
GO-BP	19	GO:0002704	negative regulation of leukocyte mediated immunity	-2.1	5.2	3.7	24156	50	370	4	1.1	0.54	383|3162|5272|84868	ARG1|HMOX1|SERPINB9|HAVCR2	-0.87	Input ID
GO-BP	19	GO:0071715	icosanoid transport	-2.1	5.2	3.7	24156	50	370	4	1.1	0.54	1579|4363|8529|84647	CYP4A11|ABCC1|CYP4F2|PLA2G12B	-0.87	Input ID
GO-BP	19	GO:0120035	regulation of plasma membrane bounded cell projection organization	-2.1	1.8	2.8	24156	713	370	20	5.4	1.2	960|1808|3273|3383|3956|5217|5621|5997|6280|6696|7852|9314|22943|23316|23433|23603|29116|50807|54443|83715	CD44|DPYSL2|HRG|ICAM1|LGALS1|PFN2|PRNP|RGS2|S100A9|SPP1|CXCR4|KLF4|DKK1|CUX2|RHOQ|CORO1C|MYLIP|ASAP1|ANLN|ESPN	-0.86	Input ID
GO-BP	19	GO:0006814	sodium ion transport	-2.1	2.7	3.1	24156	221	370	9	2.4	0.8	483|5270|6535|6554|10050|10991|27347|65267|81539	ATP1B3|SERPINE2|SLC6A8|SLC10A1|SLC17A4|SLC38A3|STK39|WNK3|SLC38A1	-0.86	Input ID
GO-BP	19	GO:1903531	negative regulation of secretion by cell	-2.1	2.7	3.1	24156	221	370	9	2.4	0.8	18|335|1992|3162|4851|5552|7114|7128|27242	ABAT|APOA1|SERPINB1|HMOX1|NOTCH1|SRGN|TMSB4X|TNFAIP3|TNFRSF21	-0.86	Input ID
GO-BP	19	GO:0005976	polysaccharide metabolic process	-2.1	3.5	3.3	24156	111	370	6	1.6	0.66	2538|2998|3795|5502|27232|84002	G6PC|GYS2|KHK|PPP1R1A|GNMT|B3GNT5	-0.86	Input ID
GO-BP	19	GO:0010827	regulation of glucose transmembrane transport	-2.1	4.1	3.5	24156	79	370	5	1.4	0.6	3099|6513|23433|28999|55022	HK2|SLC2A1|RHOQ|KLF15|PID1	-0.86	Input ID
GO-BP	19	GO:0009267	cellular response to starvation	-2.1	3.1	3.2	24156	146	370	7	1.9	0.71	467|3725|6513|10991|55062|58528|81631	ATF3|JUN|SLC2A1|SLC38A3|WIPI1|RRAGD|MAP1LC3B	-0.86	Input ID
GO-BP	19	GO:0043534	blood vessel endothelial cell migration	-2.1	2.9	3.1	24156	183	370	8	2.2	0.76	335|2822|3091|3162|3273|4851|7114|9314	APOA1|GPLD1|HIF1A|HMOX1|HRG|NOTCH1|TMSB4X|KLF4	-0.86	Input ID
GO-BP	19	GO:0008217	regulation of blood pressure	-2.1	2.9	3.1	24156	183	370	8	2.2	0.76	18|133|1579|3162|5345|8529|27347|59342	ABAT|ADM|CYP4A11|HMOX1|SERPINF2|CYP4F2|STK39|SCPEP1	-0.86	Input ID
GO-BP	19	GO:0051271	negative regulation of cellular component movement	-2.1	2.2	2.9	24156	390	370	13	3.5	0.96	2041|3162|3273|3486|4851|5054|5217|6370|6781|9104|9314|23603|58516	EPHA1|HMOX1|HRG|IGFBP3|NOTCH1|SERPINE1|PFN2|CCL25|STC1|RGN|KLF4|CORO1C|SINHCAF	-0.85	Input ID
GO-BP	19	GO:0072507	divalent inorganic cation homeostasis	-2.1	2	2.9	24156	526	370	16	4.3	1.1	133|302|491|728|1649|3685|3827|5621|6279|6280|6781|7852|9104|30001|55013|100133941	ADM|ANXA2|ATP2B2|C5AR1|DDIT3|ITGAV|KNG1|PRNP|S100A8|S100A9|STC1|CXCR4|RGN|ERO1A|MCUB|CD24	-0.85	Input ID
GO-BP	19	GO:0006730	one-carbon metabolic process	-2.1	7.3	4.1	24156	27	370	3	0.81	0.47	4143|10841|27232	MAT1A|FTCD|GNMT	-0.83	Input ID
GO-BP	19	GO:1900120	regulation of receptor binding	-2.1	7.3	4.1	24156	27	370	3	0.81	0.47	302|4015|4318	ANXA2|LOX|MMP9	-0.83	Input ID
GO-BP	19	GO:0018126	protein hydroxylation	-2.1	7.3	4.1	24156	27	370	3	0.81	0.47	5352|30001|112399	PLOD2|ERO1A|EGLN3	-0.83	Input ID
GO-BP	19	GO:0060143	positive regulation of syncytium formation by plasma membrane fusion	-2.1	7.3	4.1	24156	27	370	3	0.81	0.47	7305|8754|9518	TYROBP|ADAM9|GDF15	-0.83	Input ID
GO-BP	19	GO:1905208	negative regulation of cardiocyte differentiation	-2.1	7.3	4.1	24156	27	370	3	0.81	0.47	2539|5997|22943	G6PD|RGS2|DKK1	-0.83	Input ID
GO-BP	19	GO:0051953	negative regulation of amine transport	-2.1	7.3	4.1	24156	27	370	3	0.81	0.47	18|5997|27347	ABAT|RGS2|STK39	-0.83	Input ID
GO-BP	19	GO:0034114	regulation of heterotypic cell-cell adhesion	-2.1	7.3	4.1	24156	27	370	3	0.81	0.47	335|960|9314	APOA1|CD44|KLF4	-0.83	Input ID
GO-BP	19	GO:0060419	heart growth	-2.1	3.5	3.3	24156	113	370	6	1.6	0.66	1848|2539|4851|5950|5997|8470	DUSP6|G6PD|NOTCH1|RBP4|RGS2|SORBS2	-0.83	Input ID
GO-BP	19	GO:0032411	positive regulation of transporter activity	-2.1	3.5	3.3	24156	113	370	6	1.6	0.66	483|5444|7114|9104|27347|65267	ATP1B3|PON1|TMSB4X|RGN|STK39|WNK3	-0.83	Input ID
GO-BP	19	GO:0001501	skeletal system development	-2.1	2	2.8	24156	529	370	16	4.3	1.1	302|960|1101|1462|2822|3091|3491|3950|4015|4318|5950|6659|6694|6781|7305|9104	ANXA2|CD44|CHAD|VCAN|GPLD1|HIF1A|CCN1|LECT2|LOX|MMP9|RBP4|SOX4|SPP2|STC1|TYROBP|RGN	-0.83	Input ID
GO-BP	19	GO:0031668	cellular response to extracellular stimulus	-2.1	2.5	3	24156	265	370	10	2.7	0.84	467|2353|3162|3383|3725|6513|10991|55062|58528|81631	ATF3|FOS|HMOX1|ICAM1|JUN|SLC2A1|SLC38A3|WIPI1|RRAGD|MAP1LC3B	-0.83	Input ID
GO-BP	19	GO:0050707	regulation of cytokine secretion	-2.1	2.6	3	24156	225	370	9	2.4	0.8	335|1992|4321|5552|7097|7114|7128|27242|84868	APOA1|SERPINB1|MMP12|SRGN|TLR2|TMSB4X|TNFAIP3|TNFRSF21|HAVCR2	-0.82	Input ID
GO-BP	19	GO:0031345	negative regulation of cell projection organization	-2.1	2.8	3.1	24156	186	370	8	2.2	0.76	3273|3956|5217|5621|6696|22943|29116|50807	HRG|LGALS1|PFN2|PRNP|SPP1|DKK1|MYLIP|ASAP1	-0.82	Input ID
GO-BP	19	GO:0048608	reproductive structure development	-2.1	2.1	2.9	24156	439	370	14	3.8	0.99	133|283|2705|3091|3383|3491|4851|5104|5270|5340|5950|6696|6781|55224	ADM|ANG|GJB1|HIF1A|ICAM1|CCN1|NOTCH1|SERPINA5|SERPINE2|PLG|RBP4|SPP1|STC1|ETNK2	-0.82	Input ID
GO-BP	19	GO:0043392	negative regulation of DNA binding	-2.1	5	3.6	24156	52	370	4	1.1	0.54	1649|3162|3725|7114	DDIT3|HMOX1|JUN|TMSB4X	-0.82	Input ID
GO-BP	19	GO:0048260	positive regulation of receptor-mediated endocytosis	-2.1	5	3.6	24156	52	370	4	1.1	0.54	302|1601|5054|5538	ANXA2|DAB2|SERPINE1|PPT1	-0.82	Input ID
GO-BP	19	GO:0051496	positive regulation of stress fiber assembly	-2.1	5	3.6	24156	52	370	4	1.1	0.54	335|2041|5217|5345	APOA1|EPHA1|PFN2|SERPINF2	-0.82	Input ID
GO-BP	19	GO:0032653	regulation of interleukin-10 production	-2.1	5	3.6	24156	52	370	4	1.1	0.54	2207|7097|7305|27242	FCER1G|TLR2|TYROBP|TNFRSF21	-0.82	Input ID
GO-BP	19	GO:0009620	response to fungus	-2.1	5	3.6	24156	52	370	4	1.1	0.54	383|3273|6279|6280	ARG1|HRG|S100A8|S100A9	-0.82	Input ID
GO-BP	19	GO:0031103	axon regeneration	-2.1	5	3.6	24156	52	370	4	1.1	0.54	335|3725|6696|9314	APOA1|JUN|SPP1|KLF4	-0.82	Input ID
GO-BP	19	GO:0030514	negative regulation of BMP signaling pathway	-2.1	5	3.6	24156	52	370	4	1.1	0.54	4851|22943|148738|164656	NOTCH1|DKK1|HJV|TMPRSS6	-0.82	Input ID
GO-BP	19	GO:1903510	mucopolysaccharide metabolic process	-2.1	3.4	3.3	24156	114	370	6	1.6	0.66	960|1462|3697|3698|3699|23670	CD44|VCAN|ITIH1|ITIH2|ITIH3|CEMIP2	-0.82	Input ID
GO-BP	19	GO:0043200	response to amino acid	-2.1	3.4	3.3	24156	114	370	6	1.6	0.66	383|1373|2155|3383|10400|58528	ARG1|CPS1|F7|ICAM1|PEMT|RRAGD	-0.82	Input ID
GO-BP	19	GO:0050868	negative regulation of T cell activation	-2.1	3.4	3.3	24156	114	370	6	1.6	0.66	383|5621|10457|11326|27242|84868	ARG1|PRNP|GPNMB|VSIG4|TNFRSF21|HAVCR2	-0.82	Input ID
GO-BP	19	GO:0051090	regulation of DNA-binding transcription factor activity	-2.1	2.1	2.8	24156	440	370	14	3.8	0.99	847|1649|2353|3162|3383|3725|5621|6279|6280|7097|7114|7128|9314|84868	CAT|DDIT3|FOS|HMOX1|ICAM1|JUN|PRNP|S100A8|S100A9|TLR2|TMSB4X|TNFAIP3|KLF4|HAVCR2	-0.81	Input ID
GO-BP	19	GO:0046209	nitric oxide metabolic process	-2.1	4	3.4	24156	82	370	5	1.4	0.6	1373|3383|7097|9104|9314	CPS1|ICAM1|TLR2|RGN|KLF4	-0.81	Input ID
GO-BP	19	GO:0048708	astrocyte differentiation	-2.1	4	3.4	24156	82	370	5	1.4	0.6	728|4851|5270|6279|25825	C5AR1|NOTCH1|SERPINE2|S100A8|BACE2	-0.81	Input ID
GO-BP	19	GO:0001894	tissue homeostasis	-2.1	2.6	3	24156	227	370	9	2.4	0.8	563|4069|4851|5950|6696|7107|7128|27347|79888	AZGP1|LYZ|NOTCH1|RBP4|SPP1|GPR137B|TNFAIP3|STK39|LPCAT1	-0.8	Input ID
GO-BP	19	GO:0061061	muscle structure development	-2.1	1.8	2.7	24156	676	370	19	5.1	1.1	133|467|1649|1839|2353|2539|3486|3956|4015|4851|5340|5738|5950|5997|8470|9518|22943|23764|93145	ADM|ATF3|DDIT3|HBEGF|FOS|G6PD|IGFBP3|LGALS1|LOX|NOTCH1|PLG|PTGFRN|RBP4|RGS2|SORBS2|GDF15|DKK1|MAFF|OLFM2	-0.8	Input ID
GO-BP	19	GO:0007369	gastrulation	-2.1	2.8	3.1	24156	188	370	8	2.2	0.76	335|1847|3673|3685|3912|4318|9314|22943	APOA1|DUSP5|ITGA2|ITGAV|LAMB1|MMP9|KLF4|DKK1	-0.8	Input ID
GO-BP	19	GO:0051818	disruption of cells of other organism involved in symbiotic interaction	-2.1	7	4	24156	28	370	3	0.81	0.47	383|3273|6372	ARG1|HRG|CXCL6	-0.8	Input ID
GO-BP	19	GO:0051883	killing of cells in other organism involved in symbiotic interaction	-2.1	7	4	24156	28	370	3	0.81	0.47	383|3273|6372	ARG1|HRG|CXCL6	-0.8	Input ID
GO-BP	19	GO:0085029	extracellular matrix assembly	-2.1	7	4	24156	28	370	3	0.81	0.47	4015|4851|5768	LOX|NOTCH1|QSOX1	-0.8	Input ID
GO-BP	19	GO:0008643	carbohydrate transport	-2.1	3	3.1	24156	151	370	7	1.9	0.71	3099|6513|6514|6515|23433|28999|55022	HK2|SLC2A1|SLC2A2|SLC2A3|RHOQ|KLF15|PID1	-0.8	Input ID
GO-BP	19	GO:0061458	reproductive system development	-2.1	2.1	2.8	24156	443	370	14	3.8	0.99	133|283|2705|3091|3383|3491|4851|5104|5270|5340|5950|6696|6781|55224	ADM|ANG|GJB1|HIF1A|ICAM1|CCN1|NOTCH1|SERPINA5|SERPINE2|PLG|RBP4|SPP1|STC1|ETNK2	-0.79	Input ID
GO-BP	19	GO:0046883	regulation of hormone secretion	-2.1	2.4	2.9	24156	269	370	10	2.7	0.84	18|2822|3091|5950|6513|6514|6659|6696|7036|55107	ABAT|GPLD1|HIF1A|RBP4|SLC2A1|SLC2A2|SOX4|SPP1|TFR2|ANO1	-0.79	Input ID
GO-BP	19	GO:0043462	regulation of ATPase activity	-2	3.9	3.3	24156	83	370	5	1.4	0.6	229|483|5217|7114|9104	ALDOB|ATP1B3|PFN2|TMSB4X|RGN	-0.79	Input ID
GO-BP	19	GO:0034637	cellular carbohydrate biosynthetic process	-2	3.9	3.3	24156	83	370	5	1.4	0.6	2203|2998|5106|6513|84002	FBP1|GYS2|PCK2|SLC2A1|B3GNT5	-0.79	Input ID
GO-BP	19	GO:0010633	negative regulation of epithelial cell migration	-2	3.4	3.2	24156	116	370	6	1.6	0.66	3273|4851|5217|6781|9314|23603	HRG|NOTCH1|PFN2|STC1|KLF4|CORO1C	-0.79	Input ID
GO-BP	19	GO:0048589	developmental growth	-2	1.8	2.7	24156	680	370	19	5.1	1.1	133|1808|1848|2538|2539|2593|4851|5315|5340|5738|5950|5997|6696|6781|7104|7852|8470|9518|55224	ADM|DPYSL2|DUSP6|G6PC|G6PD|GAMT|NOTCH1|PKM|PLG|PTGFRN|RBP4|RGS2|SPP1|STC1|TM4SF4|CXCR4|SORBS2|GDF15|ETNK2	-0.78	Input ID
GO-BP	19	GO:0051817	modification of morphology or physiology of other organism involved in symbiotic interaction	-2	3.3	3.2	24156	117	370	6	1.6	0.66	302|383|3273|3725|5272|6372	ANXA2|ARG1|HRG|JUN|SERPINB9|CXCL6	-0.77	Input ID
GO-BP	19	GO:0051181	cofactor transport	-2	4.8	3.5	24156	54	370	4	1.1	0.54	3263|3273|4363|5538	HPX|HRG|ABCC1|PPT1	-0.77	Input ID
GO-BP	19	GO:0034109	homotypic cell-cell adhesion	-2	3.9	3.3	24156	84	370	5	1.4	0.6	18|1192|3956|5270|5329	ABAT|CLIC1|LGALS1|SERPINE2|PLAUR	-0.77	Input ID
GO-BP	19	GO:0043154	negative regulation of cysteine-type endopeptidase activity involved in apoptotic process	-2	3.9	3.3	24156	84	370	5	1.4	0.6	960|4318|5272|5329|9314	CD44|MMP9|SERPINB9|PLAUR|KLF4	-0.77	Input ID
GO-BP	19	GO:0040013	negative regulation of locomotion	-2	2.1	2.8	24156	402	370	13	3.5	0.96	2041|3162|3273|3486|4851|5054|5217|6370|6781|9104|9314|23603|58516	EPHA1|HMOX1|HRG|IGFBP3|NOTCH1|SERPINE1|PFN2|CCL25|STC1|RGN|KLF4|CORO1C|SINHCAF	-0.76	Input ID
GO-BP	19	GO:0070723	response to cholesterol	-2	6.8	3.9	24156	29	370	3	0.81	0.47	1581|2155|2822	CYP7A1|F7|GPLD1	-0.76	Input ID
GO-BP	19	GO:0034377	plasma lipoprotein particle assembly	-2	6.8	3.9	24156	29	370	3	0.81	0.47	335|344|345	APOA1|APOC2|APOC3	-0.76	Input ID
GO-BP	19	GO:0015721	bile acid and bile salt transport	-2	6.8	3.9	24156	29	370	3	0.81	0.47	6554|10998|11309	SLC10A1|SLC27A5|SLCO2B1	-0.76	Input ID
GO-BP	19	GO:0060142	regulation of syncytium formation by plasma membrane fusion	-2	6.8	3.9	24156	29	370	3	0.81	0.47	7305|8754|9518	TYROBP|ADAM9|GDF15	-0.76	Input ID
GO-BP	19	GO:0045446	endothelial cell differentiation	-2	3.3	3.2	24156	118	370	6	1.6	0.66	3383|4851|5624|6781|7498|7852	ICAM1|NOTCH1|PROC|STC1|XDH|CXCR4	-0.76	Input ID
GO-BP	19	GO:0002224	toll-like receptor signaling pathway	-2	3	3.1	24156	154	370	7	1.9	0.71	6279|6280|7097|7128|23643|81035|84868	S100A8|S100A9|TLR2|TNFAIP3|LY96|COLEC12|HAVCR2	-0.76	Input ID
GO-BP	19	GO:0031330	negative regulation of cellular catabolic process	-2	2.4	2.9	24156	273	370	10	2.7	0.84	302|345|2165|2203|2822|3162|5768|7538|9104|54541	ANXA2|APOC3|F13B|FBP1|GPLD1|HMOX1|QSOX1|ZFP36|RGN|DDIT4	-0.76	Input ID
GO-BP	19	GO:0006836	neurotransmitter transport	-2	2.4	2.9	24156	273	370	10	2.7	0.84	18|2207|5217|5538|5997|6529|6535|6580|8564|81539	ABAT|FCER1G|PFN2|PPT1|RGS2|SLC6A1|SLC6A8|SLC22A1|KMO|SLC38A1	-0.76	Input ID
GO-BP	19	GO:0032956	regulation of actin cytoskeleton organization	-2	2.2	2.8	24156	359	370	12	3.2	0.92	335|390|2041|3273|3383|5066|5217|5345|7114|9168|23433|84952	APOA1|RND3|EPHA1|HRG|ICAM1|PAM|PFN2|SERPINF2|TMSB4X|TMSB10|RHOQ|CGNL1	-0.76	Input ID
GO-BP	19	GO:0070838	divalent metal ion transport	-2	2	2.7	24156	495	370	15	4.1	1	302|308|491|1649|2539|3383|3685|5621|6781|7852|9104|27075|30001|55013|65267	ANXA2|ANXA5|ATP2B2|DDIT3|G6PD|ICAM1|ITGAV|PRNP|STC1|CXCR4|RGN|TSPAN13|ERO1A|MCUB|WNK3	-0.75	Input ID
GO-BP	19	GO:0060420	regulation of heart growth	-2	3.8	3.3	24156	85	370	5	1.4	0.6	1848|2539|4851|5950|5997	DUSP6|G6PD|NOTCH1|RBP4|RGS2	-0.75	Input ID
GO-BP	19	GO:0001776	leukocyte homeostasis	-2	3.8	3.3	24156	85	370	5	1.4	0.6	1880|2207|3091|6372|7128	GPR183|FCER1G|HIF1A|CXCL6|TNFAIP3	-0.75	Input ID
GO-BP	19	GO:2001057	reactive nitrogen species metabolic process	-2	3.8	3.3	24156	85	370	5	1.4	0.6	1373|3383|7097|9104|9314	CPS1|ICAM1|TLR2|RGN|KLF4	-0.75	Input ID
GO-BP	19	GO:0032970	regulation of actin filament-based process	-2	2.1	2.8	24156	404	370	13	3.5	0.96	335|390|2041|3273|3383|5066|5217|5345|6781|7114|9168|23433|84952	APOA1|RND3|EPHA1|HRG|ICAM1|PAM|PFN2|SERPINF2|STC1|TMSB4X|TMSB10|RHOQ|CGNL1	-0.75	Input ID
GO-BP	19	GO:0032613	interleukin-10 production	-2	4.7	3.5	24156	55	370	4	1.1	0.54	2207|7097|7305|27242	FCER1G|TLR2|TYROBP|TNFRSF21	-0.75	Input ID
GO-BP	19	GO:0050994	regulation of lipid catabolic process	-2	4.7	3.5	24156	55	370	4	1.1	0.54	335|344|345|2822	APOA1|APOC2|APOC3|GPLD1	-0.75	Input ID
GO-BP	19	GO:0044273	sulfur compound catabolic process	-2	4.7	3.5	24156	55	370	4	1.1	0.54	189|1462|4143|7263	AGXT|VCAN|MAT1A|TST	-0.75	Input ID
KEGG	24	hsa04610	Complement and coagulation cascades	-20	17	18	24156	79	370	21	5.7	1.2	462|714|728|729|732|1361|2155|2158|2160|2161|2165|3818|3827|5054|5104|5329|5340|5345|5624|10747|11326	SERPINC1|C1QC|C5AR1|C6|C8B|CPB2|F7|F9|F11|F12|F13B|KLKB1|KNG1|SERPINE1|SERPINA5|PLAUR|PLG|SERPINF2|PROC|MASP2|VSIG4	-17	Input ID
KEGG	24	hsa01200	Carbon metabolism	-16	12	15	24156	114	370	21	5.7	1.2	189|226|229|847|1373|1962|2023|2026|2203|2539|2806|3099|4594|5214|5230|5313|5315|7086|9104|55753|132158	AGXT|ALDOA|ALDOB|CAT|CPS1|EHHADH|ENO1|ENO2|FBP1|G6PD|GOT2|HK2|MMUT|PFKP|PGK1|PKLR|PKM|TKT|RGN|OGDHL|GLYCTK	-13	Input ID
KEGG	24	hsa03320	PPAR signaling pathway	-13	14	13	24156	72	370	15	4.1	1	123|335|345|1581|1593|1962|3158|4312|4973|5106|5360|6319|8309|10998|11001	PLIN2|APOA1|APOC3|CYP7A1|CYP27A1|EHHADH|HMGCS2|MMP1|OLR1|PCK2|PLTP|SCD|ACOX2|SLC27A5|SLC27A2	-9.9	Input ID
KEGG	24	hsa01230	Biosynthesis of amino acids	-12	13	13	24156	75	370	15	4.1	1	226|229|383|586|1373|2023|2026|2806|4143|5214|5230|5313|5315|6898|7086	ALDOA|ALDOB|ARG1|BCAT1|CPS1|ENO1|ENO2|GOT2|MAT1A|PFKP|PGK1|PKLR|PKM|TAT|TKT	-9.7	Input ID
KEGG	24	hsa00010	Glycolysis / Gluconeogenesis	-12	14	13	24156	67	370	14	3.8	0.99	124|226|229|2023|2026|2203|2538|3099|3939|5106|5214|5230|5313|5315	ADH1A|ALDOA|ALDOB|ENO1|ENO2|FBP1|G6PC|HK2|LDHA|PCK2|PFKP|PGK1|PKLR|PKM	-9.3	Input ID
KEGG	24	hsa04066	HIF-1 signaling pathway	-8.3	8.4	9.3	24156	101	370	13	3.5	0.96	226|2023|2026|3091|3099|3162|3570|3939|5054|5209|5230|6513|112399	ALDOA|ENO1|ENO2|HIF1A|HK2|HMOX1|IL6R|LDHA|SERPINE1|PFKFB3|PGK1|SLC2A1|EGLN3	-6.2	Input ID
KEGG	24	hsa00650	Butanoate metabolism	-8.2	19	12	24156	28	370	8	2.2	0.76	18|622|1962|3158|7915|54988|123876|348158	ABAT|BDH1|EHHADH|HMGCS2|ALDH5A1|ACSM5|ACSM2A|ACSM2B	-6.1	Input ID
KEGG	24	hsa00030	Pentose phosphate pathway	-7.9	17	11	24156	30	370	8	2.2	0.76	226|229|2203|2539|5214|7086|9104|132158	ALDOA|ALDOB|FBP1|G6PD|PFKP|TKT|RGN|GLYCTK	-5.9	Input ID
KEGG	24	hsa00051	Fructose and mannose metabolism	-7.6	16	11	24156	33	370	8	2.2	0.76	226|229|2203|3099|3795|5209|5210|5214	ALDOA|ALDOB|FBP1|HK2|KHK|PFKFB3|PFKFB4|PFKP	-5.5	Input ID
KEGG	24	hsa05230	Central carbon metabolism in cancer	-7.3	10	9.1	24156	65	370	10	2.7	0.84	2539|3091|3099|3939|5214|5315|6510|6513|6514|27165	G6PD|HIF1A|HK2|LDHA|PFKP|PKM|SLC1A5|SLC2A1|SLC2A2|GLS2	-5.3	Input ID
KEGG	24	hsa00260	Glycine, serine and threonine metabolism	-6.9	13	9.5	24156	40	370	8	2.2	0.76	189|635|1610|2593|27232|29958|51268|132158	AGXT|BHMT|DAO|GAMT|GNMT|DMGDH|PIPOX|GLYCTK	-4.9	Input ID
KEGG	24	hsa04976	Bile secretion	-5.9	8.3	7.7	24156	71	370	9	2.4	0.8	483|1581|2052|5244|6513|6554|6580|10864|10998	ATP1B3|CYP7A1|EPHX1|ABCB4|SLC2A1|SLC10A1|SLC22A1|SLC22A7|SLC27A5	-4	Input ID
KEGG	24	hsa04657	IL-17 signaling pathway	-5.8	7	7.3	24156	93	370	10	2.7	0.84	2353|3725|4312|4318|6279|6280|6364|6372|6374|7128	FOS|JUN|MMP1|MMP9|S100A8|S100A9|CCL20|CXCL6|CXCL5|TNFAIP3	-3.9	Input ID
KEGG	24	hsa00120	Primary bile acid biosynthesis	-5.4	19	9.4	24156	17	370	5	1.4	0.6	1581|1593|6718|8309|10998	CYP7A1|CYP27A1|AKR1D1|ACOX2|SLC27A5	-3.5	Input ID
KEGG	24	hsa04146	Peroxisome	-5.3	7.1	6.9	24156	83	370	9	2.4	0.8	189|847|1610|1962|5264|7498|8309|11001|51268	AGXT|CAT|DAO|EHHADH|PHYH|XDH|ACOX2|SLC27A2|PIPOX	-3.5	Input ID
KEGG	24	hsa00270	Cysteine and methionine metabolism	-5.3	10	7.7	24156	45	370	7	1.9	0.71	586|635|2806|3939|4143|6898|7263	BCAT1|BHMT|GOT2|LDHA|MAT1A|TAT|TST	-3.5	Input ID
KEGG	24	hsa00770	Pantothenate and CoA biosynthesis	-5.2	18	9.1	24156	18	370	5	1.4	0.6	586|1807|8875|51733|53354	BCAT1|DPYS|VNN2|UPB1|PANK1	-3.4	Input ID
KEGG	24	hsa00250	Alanine, aspartate and glutamate metabolism	-4.9	11	7.5	24156	35	370	6	1.6	0.66	18|189|1373|2806|7915|27165	ABAT|AGXT|CPS1|GOT2|ALDH5A1|GLS2	-3.1	Input ID
KEGG	24	hsa04931	Insulin resistance	-4.4	5.5	5.8	24156	107	370	9	2.4	0.8	2538|2998|5106|6513|6514|10998|11000|11001|51085	G6PC|GYS2|PCK2|SLC2A1|SLC2A2|SLC27A5|SLC27A3|SLC27A2|MLXIPL	-2.7	Input ID
KEGG	24	hsa00830	Retinol metabolism	-4.2	7	6.1	24156	65	370	7	1.9	0.71	124|1548|1551|1559|1577|1579|8608	ADH1A|CYP2A6|CYP3A7|CYP2C9|CYP3A5|CYP4A11|RDH16	-2.6	Input ID
KEGG	24	hsa05323	Rheumatoid arthritis	-4.1	5.8	5.7	24156	90	370	8	2.2	0.76	2353|3383|3725|4312|6364|6372|6374|7097	FOS|ICAM1|JUN|MMP1|CCL20|CXCL6|CXCL5|TLR2	-2.5	Input ID
KEGG	24	hsa00280	Valine, leucine and isoleucine degradation	-4.1	8.2	6.2	24156	48	370	6	1.6	0.66	18|36|586|1962|3158|4594	ABAT|ACADSB|BCAT1|EHHADH|HMGCS2|MMUT	-2.4	Input ID
KEGG	24	hsa05020	Prion diseases	-3.7	9.3	6.1	24156	35	370	5	1.4	0.6	714|729|732|4851|5621	C1QC|C6|C8B|NOTCH1|PRNP	-2.2	Input ID
KEGG	24	hsa00350	Tyrosine metabolism	-3.7	9.3	6.1	24156	35	370	5	1.4	0.6	124|2806|3081|3242|6898	ADH1A|GOT2|HGD|HPD|TAT	-2.2	Input ID
KEGG	24	hsa04922	Glucagon signaling pathway	-3.7	5.1	5.2	24156	103	370	8	2.2	0.76	2203|2538|2998|3939|5106|5315|6513|6514	FBP1|G6PC|GYS2|LDHA|PCK2|PKM|SLC2A1|SLC2A2	-2.2	Input ID
KEGG	24	hsa00220	Arginine biosynthesis	-3.6	12	6.5	24156	21	370	4	1.1	0.54	383|1373|2806|27165	ARG1|CPS1|GOT2|GLS2	-2	Input ID
KEGG	24	hsa00620	Pyruvate metabolism	-3.5	8.4	5.7	24156	39	370	5	1.4	0.6	3029|3939|5106|5313|5315	HAGH|LDHA|PCK2|PKLR|PKM	-2	Input ID
KEGG	24	hsa00380	Tryptophan metabolism	-3.5	8.2	5.7	24156	40	370	5	1.4	0.6	847|1962|8564|23498|55753	CAT|EHHADH|KMO|HAAO|OGDHL	-1.9	Input ID
KEGG	24	hsa04964	Proximal tubule bicarbonate reclamation	-3.4	11	6.2	24156	23	370	4	1.1	0.54	483|5106|10991|27165	ATP1B3|PCK2|SLC38A3|GLS2	-1.9	Input ID
KEGG	24	hsa04975	Fat digestion and absorption	-3.4	8	5.6	24156	41	370	5	1.4	0.6	335|2806|80168|84647|84649	APOA1|GOT2|MOGAT2|PLA2G12B|DGAT2	-1.9	Input ID
KEGG	24	hsa04152	AMPK signaling pathway	-3.3	4.4	4.6	24156	120	370	8	2.2	0.76	2203|2538|2998|5106|5209|5210|5214|6319	FBP1|G6PC|GYS2|PCK2|PFKFB3|PFKFB4|PFKP|SCD	-1.8	Input ID
KEGG	24	hsa00983	Drug metabolism - other enzymes	-3.2	7.1	5.2	24156	46	370	5	1.4	0.6	1548|1807|7498|8824|51733	CYP2A6|DPYS|XDH|CES2|UPB1	-1.7	Input ID
KEGG	24	hsa00630	Glyoxylate and dicarboxylate metabolism	-3.1	9.3	5.5	24156	28	370	4	1.1	0.54	189|847|4594|132158	AGXT|CAT|MMUT|GLYCTK	-1.6	Input ID
KEGG	24	hsa05133	Pertussis	-3	5.2	4.5	24156	76	370	6	1.6	0.66	714|2353|3725|6372|6374|23643	C1QC|FOS|JUN|CXCL6|CXCL5|LY96	-1.5	Input ID
KEGG	24	hsa00410	beta-Alanine metabolism	-2.9	8.4	5.2	24156	31	370	4	1.1	0.54	18|1807|1962|51733	ABAT|DPYS|EHHADH|UPB1	-1.5	Input ID
KEGG	24	hsa04668	TNF signaling pathway	-2.9	4.2	4.2	24156	108	370	7	1.9	0.71	2353|3383|3725|4318|6364|6374|7128	FOS|ICAM1|JUN|MMP9|CCL20|CXCL5|TNFAIP3	-1.4	Input ID
KEGG	24	hsa00640	Propanoate metabolism	-2.9	8.2	5.1	24156	32	370	4	1.1	0.54	18|1962|3939|4594	ABAT|EHHADH|LDHA|MMUT	-1.4	Input ID
KEGG	24	hsa05204	Chemical carcinogenesis	-2.8	4.8	4.3	24156	82	370	6	1.6	0.66	124|1548|1551|1559|1577|2052	ADH1A|CYP2A6|CYP3A7|CYP2C9|CYP3A5|EPHX1	-1.4	Input ID
KEGG	24	hsa04512	ECM-receptor interaction	-2.8	4.8	4.3	24156	82	370	6	1.6	0.66	960|1101|3673|3685|3912|6696	CD44|CHAD|ITGA2|ITGAV|LAMB1|SPP1	-1.4	Input ID
KEGG	24	hsa05150	Staphylococcus aureus infection	-2.8	5.8	4.5	24156	56	370	5	1.4	0.6	714|728|3383|5340|10747	C1QC|C5AR1|ICAM1|PLG|MASP2	-1.4	Input ID
KEGG	24	hsa00140	Steroid hormone biosynthesis	-2.7	5.6	4.4	24156	58	370	5	1.4	0.6	1551|1577|1581|6718|7923	CYP3A7|CYP3A5|CYP7A1|AKR1D1|HSD17B8	-1.3	Input ID
KEGG	24	hsa00360	Phenylalanine metabolism	-2.7	12	5.4	24156	17	370	3	0.81	0.47	2806|3242|6898	GOT2|HPD|TAT	-1.3	Input ID
KEGG	24	hsa04919	Thyroid hormone signaling pathway	-2.7	3.9	4	24156	116	370	7	1.9	0.71	483|3091|3685|4851|5214|6513|6567	ATP1B3|HIF1A|ITGAV|NOTCH1|PFKP|SLC2A1|SLC16A2	-1.3	Input ID
KEGG	24	hsa00590	Arachidonic acid metabolism	-2.6	5.3	4.2	24156	62	370	5	1.4	0.6	1559|1579|4051|8529|84647	CYP2C9|CYP4A11|CYP4F3|CYP4F2|PLA2G12B	-1.2	Input ID
KEGG	24	hsa05146	Amoebiasis	-2.4	4.1	3.8	24156	96	370	6	1.6	0.66	383|732|1992|3912|5272|7097	ARG1|C8B|SERPINB1|LAMB1|SERPINB9|TLR2	-1.1	Input ID
KEGG	24	hsa00982	Drug metabolism - cytochrome P450	-2.4	4.7	3.8	24156	70	370	5	1.4	0.6	124|1548|1559|1577|2329	ADH1A|CYP2A6|CYP2C9|CYP3A5|FMO4	-1	Input ID
KEGG	24	hsa04973	Carbohydrate digestion and absorption	-2.3	5.9	4.1	24156	44	370	4	1.1	0.54	483|2538|3099|6514	ATP1B3|G6PC|HK2|SLC2A2	-1	Input ID
KEGG	24	hsa00071	Fatty acid degradation	-2.3	5.9	4.1	24156	44	370	4	1.1	0.54	36|124|1579|1962	ACADSB|ADH1A|CYP4A11|EHHADH	-1	Input ID
KEGG	24	hsa04930	Type II diabetes mellitus	-2.3	5.7	4	24156	46	370	4	1.1	0.54	3099|5313|5315|6514	HK2|PKLR|PKM|SLC2A2	-0.97	Input ID
KEGG	24	hsa04910	Insulin signaling pathway	-2.3	3.3	3.4	24156	138	370	7	1.9	0.71	2203|2538|2998|3099|5106|5313|23433	FBP1|G6PC|GYS2|HK2|PCK2|PKLR|RHOQ	-0.96	Input ID
KEGG	24	hsa00980	Metabolism of xenobiotics by cytochrome P450	-2.3	4.4	3.7	24156	74	370	5	1.4	0.6	124|1548|1559|1577|2052	ADH1A|CYP2A6|CYP2C9|CYP3A5|EPHX1	-0.95	Input ID
KEGG	24	hsa01212	Fatty acid metabolism	-2.2	5.4	3.8	24156	48	370	4	1.1	0.54	36|1962|5538|6319	ACADSB|EHHADH|PPT1|SCD	-0.91	Input ID
KEGG	24	hsa04151	PI3K-Akt signaling pathway	-2.2	2.3	3	24156	342	370	12	3.2	0.92	1101|2538|2998|3570|3673|3685|3912|5106|6696|7097|9180|54541	CHAD|G6PC|GYS2|IL6R|ITGA2|ITGAV|LAMB1|PCK2|SPP1|TLR2|OSMR|DDIT4	-0.88	Input ID
KEGG	24	hsa00330	Arginine and proline metabolism	-2.1	5.2	3.7	24156	50	370	4	1.1	0.54	383|1610|2593|2806	ARG1|DAO|GAMT|GOT2	-0.87	Input ID
Reactome	6	R-HSA-109582	Hemostasis	-12	4	9.4	24156	622	370	38	10	1.6	1|226|302|308|335|462|483|491|960|2155|2158|2160|2161|2165|2207|3273|3673|3685|3699|3818|3827|4312|4973|5054|5104|5267|5270|5329|5340|5345|5552|5624|5768|6694|7114|9056|10184|23764	A1BG|ALDOA|ANXA2|ANXA5|APOA1|SERPINC1|ATP1B3|ATP2B2|CD44|F7|F9|F11|F12|F13B|FCER1G|HRG|ITGA2|ITGAV|ITIH3|KLKB1|KNG1|MMP1|OLR1|SERPINE1|SERPINA5|SERPINA4|SERPINE2|PLAUR|PLG|SERPINF2|SRGN|PROC|QSOX1|SPP2|TMSB4X|SLC7A7|LHFPL2|MAFF	-9.7	Input ID
Reactome	6	R-HSA-381426	IGF transport	-12	9.4	12	24156	125	370	18	4.9	1.1	335|462|1462|3483|3486|3491|3698|3827|3912|3956|4312|5340|5624|5768|6694|6696|51156|51280	APOA1|SERPINC1|VCAN|IGFALS|IGFBP3|CCN1|ITIH2|KNG1|LAMB1|LGALS1|MMP1|PLG|PROC|QSOX1|SPP2|SPP1|SERPINA10|GOLM1	-9.5	Input ID
Reactome	6	R-HSA-70326	Glucose metabolism	-11	11	12	24156	91	370	15	4.1	1	226|229|2023|2026|2203|2538|2806|3099|5106|5209|5210|5214|5230|5313|5315	ALDOA|ALDOB|ENO1|ENO2|FBP1|G6PC|GOT2|HK2|PCK2|PFKFB3|PFKFB4|PFKP|PGK1|PKLR|PKM	-8.7	Input ID
Reactome	6	R-HSA-140877	Formation of Fibrin Clot	-11	18	14	24156	39	370	11	3	0.88	462|2155|2158|2160|2161|2165|3818|3827|5104|5270|5624	SERPINC1|F7|F9|F11|F12|F13B|KLKB1|KNG1|SERPINA5|SERPINE2|PROC	-8.6	Input ID
Reactome	6	R-HSA-6798695	Neutrophil degranulation	-11	4.2	8.9	24156	480	370	31	8.4	1.4	1|226|302|383|427|728|847|960|1075|1476|1992|2207|3685|4069|4318|4973|5315|5329|5768|6279|6280|6282|6515|7097|7276|7305|10576|11001|11031|25797|79888	A1BG|ALDOA|ANXA2|ARG1|ASAH1|C5AR1|CAT|CD44|CTSC|CSTB|SERPINB1|FCER1G|ITGAV|LYZ|MMP9|OLR1|PKM|PLAUR|QSOX1|S100A8|S100A9|S100A11|SLC2A3|TLR2|TTR|TYROBP|CCT2|SLC27A2|RAB31|QPCT|LPCAT1	-8.4	Input ID
Reactome	6	R-HSA-556833	Metabolism of lipids	-11	3.4	8.4	24156	739	370	39	11	1.6	123|241|335|427|622|866|1559|1579|1581|1593|1962|3158|4051|4363|4594|5244|5264|5444|5446|5538|6319|6554|6718|7108|7923|8309|8529|10400|10998|11000|11001|27242|29923|55224|79887|79888|80168|84649|345275	PLIN2|ALOX5AP|APOA1|ASAH1|BDH1|SERPINA6|CYP2C9|CYP4A11|CYP7A1|CYP27A1|EHHADH|HMGCS2|CYP4F3|ABCC1|MMUT|ABCB4|PHYH|PON1|PON3|PPT1|SCD|SLC10A1|AKR1D1|TM7SF2|HSD17B8|ACOX2|CYP4F2|PEMT|SLC27A5|SLC27A3|SLC27A2|TNFRSF21|HILPDA|ETNK2|PLBD1|LPCAT1|MOGAT2|DGAT2|HSD17B13	-8.4	Input ID
Reactome	6	R-HSA-140837	Intrinsic Pathway of Fibrin Clot Formation	-11	26	15	24156	23	370	9	2.4	0.8	462|2158|2160|2161|3818|3827|5104|5270|5624	SERPINC1|F9|F11|F12|KLKB1|KNG1|SERPINA5|SERPINE2|PROC	-8.3	Input ID
Reactome	6	R-HSA-71387	Metabolism of carbohydrates	-10	5.3	9.3	24156	295	370	24	6.5	1.3	226|229|960|1462|2023|2026|2203|2538|2539|2806|2998|3099|3795|5106|5209|5210|5214|5230|5313|5315|6513|7086|51084|132158	ALDOA|ALDOB|CD44|VCAN|ENO1|ENO2|FBP1|G6PC|G6PD|GOT2|GYS2|HK2|KHK|PCK2|PFKFB3|PFKFB4|PFKP|PGK1|PKLR|PKM|SLC2A1|TKT|CRYL1|GLYCTK	-8.2	Input ID
Reactome	6	R-HSA-211945	Phase I - Functionalization of compounds	-10	9.2	11	24156	106	370	15	4.1	1	124|670|1548|1549|1551|1559|1577|1579|1581|1593|2052|4051|8529|8824|285440	ADH1A|BPHL|CYP2A6|CYP2A7|CYP3A7|CYP2C9|CYP3A5|CYP4A11|CYP7A1|CYP27A1|EPHX1|CYP4F3|CYP4F2|CES2|CYP4V2	-7.9	Input ID
Reactome	6	R-HSA-8957275	Post-translational protein phosphorylation	-10	9.1	10	24156	108	370	15	4.1	1	335|462|1462|3486|3491|3698|3827|3912|3956|5624|5768|6694|6696|51156|51280	APOA1|SERPINC1|VCAN|IGFBP3|CCN1|ITIH2|KNG1|LAMB1|LGALS1|PROC|QSOX1|SPP2|SPP1|SERPINA10|GOLM1	-7.7	Input ID
Reactome	6	R-HSA-114608	Platelet degranulation	-9.8	8.1	10	24156	129	370	16	4.3	1.1	1|226|308|335|3273|3699|3827|5054|5267|5340|5345|5552|5768|6694|7114|10184	A1BG|ALDOA|ANXA5|APOA1|HRG|ITIH3|KNG1|SERPINE1|SERPINA4|PLG|SERPINF2|SRGN|QSOX1|SPP2|TMSB4X|LHFPL2	-7.6	Input ID
Reactome	6	R-HSA-75205	Dissolution of Fibrin Clot	-9.5	35	15	24156	13	370	7	1.9	0.71	302|3273|5054|5270|5329|5340|5345	ANXA2|HRG|SERPINE1|SERPINE2|PLAUR|PLG|SERPINF2	-7.4	Input ID
Reactome	6	R-HSA-70263	Gluconeogenesis	-8.8	17	12	24156	34	370	9	2.4	0.8	226|229|2023|2026|2203|2538|2806|5106|5230	ALDOA|ALDOB|ENO1|ENO2|FBP1|G6PC|GOT2|PCK2|PGK1	-6.7	Input ID
Reactome	6	R-HSA-211859	Biological oxidations	-8.8	5.6	8.6	24156	222	370	19	5.1	1.1	124|670|1548|1549|1551|1559|1577|1579|1581|1593|2052|4051|4143|8529|8824|54988|123876|285440|348158	ADH1A|BPHL|CYP2A6|CYP2A7|CYP3A7|CYP2C9|CYP3A5|CYP4A11|CYP7A1|CYP27A1|EPHX1|CYP4F3|MAT1A|CYP4F2|CES2|ACSM5|ACSM2A|CYP4V2|ACSM2B	-6.7	Input ID
Reactome	6	R-HSA-8978868	Fatty acid metabolism	-8.7	6.3	8.8	24156	177	370	17	4.6	1.1	241|1559|1579|1962|4051|4363|4594|5264|5444|5446|5538|6319|7923|8309|8529|11000|11001	ALOX5AP|CYP2C9|CYP4A11|EHHADH|CYP4F3|ABCC1|MMUT|PHYH|PON1|PON3|PPT1|SCD|HSD17B8|ACOX2|CYP4F2|SLC27A3|SLC27A2	-6.6	Input ID
Reactome	6	R-HSA-71291	Metabolism of amino acids and derivatives	-8.4	4.2	7.8	24156	374	370	24	6.5	1.3	36|189|383|586|635|1373|1610|2593|2806|3081|3242|4143|6535|6898|7263|8564|10166|10841|23498|27165|27232|29958|51268|55526	ACADSB|AGXT|ARG1|BCAT1|BHMT|CPS1|DAO|GAMT|GOT2|HGD|HPD|MAT1A|SLC6A8|TAT|TST|KMO|SLC25A15|FTCD|HAAO|GLS2|GNMT|DMGDH|PIPOX|DHTKD1	-6.3	Input ID
Reactome	6	R-HSA-211897	Cytochrome P450 - arranged by substrate type	-8.3	11	10	24156	66	370	11	3	0.88	1548|1549|1551|1559|1577|1579|1581|1593|4051|8529|285440	CYP2A6|CYP2A7|CYP3A7|CYP2C9|CYP3A5|CYP4A11|CYP7A1|CYP27A1|CYP4F3|CYP4F2|CYP4V2	-6.3	Input ID
Reactome	6	R-HSA-70171	Glycolysis	-8	10	9.6	24156	71	370	11	3	0.88	226|229|2023|2026|3099|5209|5210|5214|5230|5313|5315	ALDOA|ALDOB|ENO1|ENO2|HK2|PFKFB3|PFKFB4|PFKP|PGK1|PKLR|PKM	-5.9	Input ID
Reactome	6	R-HSA-1474244	Extracellular matrix organization	-6.6	4.1	6.8	24156	301	370	19	5.1	1.1	960|1462|3383|3673|3685|3818|3912|4015|4312|4316|4318|4321|5054|5340|5352|6696|7276|8754|164656	CD44|VCAN|ICAM1|ITGA2|ITGAV|KLKB1|LAMB1|LOX|MMP1|MMP7|MMP9|MMP12|SERPINE1|PLG|PLOD2|SPP1|TTR|ADAM9|TMPRSS6	-4.7	Input ID
Reactome	6	R-HSA-76002	Platelet activation, signaling and aggregation	-6.1	4.2	6.5	24156	263	370	17	4.6	1.1	1|226|308|335|2207|3273|3699|3827|5054|5267|5340|5345|5552|5768|6694|7114|10184	A1BG|ALDOA|ANXA5|APOA1|FCER1G|HRG|ITIH3|KNG1|SERPINE1|SERPINA4|PLG|SERPINF2|SRGN|QSOX1|SPP2|TMSB4X|LHFPL2	-4.3	Input ID
Reactome	6	R-HSA-193368	Synthesis of bile acids and bile salts via 7alpha-hydroxycholesterol	-5.9	16	9.4	24156	24	370	6	1.6	0.66	1581|1593|6718|8309|10998|11001	CYP7A1|CYP27A1|AKR1D1|ACOX2|SLC27A5|SLC27A2	-4	Input ID
Reactome	6	R-HSA-166658	Complement cascade	-5.6	9	7.6	24156	58	370	8	2.2	0.76	714|728|729|732|1361|10747|10877|10878	C1QC|C5AR1|C6|C8B|CPB2|MASP2|CFHR4|CFHR3	-3.7	Input ID
Reactome	6	R-HSA-2142753	Arachidonic acid metabolism	-5.5	8.9	7.5	24156	59	370	8	2.2	0.76	241|1559|1579|4051|4363|5444|5446|8529	ALOX5AP|CYP2C9|CYP4A11|CYP4F3|ABCC1|PON1|PON3|CYP4F2	-3.7	Input ID
Reactome	6	R-HSA-194068	Bile acid and bile salt metabolism	-5.4	11	7.9	24156	43	370	7	1.9	0.71	1581|1593|6554|6718|8309|10998|11001	CYP7A1|CYP27A1|SLC10A1|AKR1D1|ACOX2|SLC27A5|SLC27A2	-3.6	Input ID
Reactome	6	R-HSA-9033241	Peroxisomal protein import	-5.3	8.3	7.2	24156	63	370	8	2.2	0.76	189|847|1610|1962|5264|8309|11001|51268	AGXT|CAT|DAO|EHHADH|PHYH|ACOX2|SLC27A2|PIPOX	-3.5	Input ID
Reactome	6	R-HSA-159763	Transport of gamma-carboxylated protein precursors from the endoplasmic reticulum to the Golgi appar	-5.2	29	10	24156	9	370	4	1.1	0.54	2155|2158|5624|8858	F7|F9|PROC|PROZ	-3.4	Input ID
Reactome	6	R-HSA-977606	Regulation of Complement cascade	-5.2	9.7	7.5	24156	47	370	7	1.9	0.71	714|728|729|732|1361|10877|10878	C1QC|C5AR1|C6|C8B|CPB2|CFHR4|CFHR3	-3.4	Input ID
Reactome	6	R-HSA-382551	Transport of small molecules	-5.1	2.5	5.2	24156	728	370	28	7.6	1.4	335|344|345|483|491|563|3162|4363|5244|5360|6510|6513|6514|6515|6529|6567|6580|7036|9056|10864|10991|11309|28962|29116|55013|55107|65267|81539	APOA1|APOC2|APOC3|ATP1B3|ATP2B2|AZGP1|HMOX1|ABCC1|ABCB4|PLTP|SLC1A5|SLC2A1|SLC2A2|SLC2A3|SLC6A1|SLC16A2|SLC22A1|TFR2|SLC7A7|SLC22A7|SLC38A3|SLCO2B1|OSTM1|MYLIP|MCUB|ANO1|WNK3|SLC38A1	-3.3	Input ID
Reactome	6	R-HSA-159782	Removal of aminoterminal propeptides from gamma-carboxylated proteins	-5	26	9.9	24156	10	370	4	1.1	0.54	2155|2158|5624|8858	F7|F9|PROC|PROZ	-3.2	Input ID
Reactome	6	R-HSA-8964058	HDL remodeling	-5	26	9.9	24156	10	370	4	1.1	0.54	335|344|345|5360	APOA1|APOC2|APOC3|PLTP	-3.2	Input ID
Reactome	6	R-HSA-159740	Gamma-carboxylation of protein precursors	-5	26	9.9	24156	10	370	4	1.1	0.54	2155|2158|5624|8858	F7|F9|PROC|PROZ	-3.2	Input ID
Reactome	6	R-HSA-1474228	Degradation of the extracellular matrix	-5	5.1	6.1	24156	140	370	11	3	0.88	960|3818|3912|4312|4316|4318|4321|5340|6696|8754|164656	CD44|KLKB1|LAMB1|MMP1|MMP7|MMP9|MMP12|PLG|SPP1|ADAM9|TMPRSS6	-3.2	Input ID
Reactome	6	R-HSA-192105	Synthesis of bile acids and bile salts	-4.9	12	7.7	24156	34	370	6	1.6	0.66	1581|1593|6718|8309|10998|11001	CYP7A1|CYP27A1|AKR1D1|ACOX2|SLC27A5|SLC27A2	-3.2	Input ID
Reactome	6	R-HSA-2142691	Synthesis of Leukotrienes (LT) and Eoxins (EX)	-4.9	16	8.3	24156	21	370	5	1.4	0.6	241|1579|4051|4363|8529	ALOX5AP|CYP4A11|CYP4F3|ABCC1|CYP4F2	-3.1	Input ID
Reactome	6	R-HSA-159854	Gamma-carboxylation, transport, and amino-terminal cleavage of proteins	-4.8	24	9.4	24156	11	370	4	1.1	0.54	2155|2158|5624|8858	F7|F9|PROC|PROZ	-3.1	Input ID
Reactome	6	R-HSA-140875	Common Pathway of Fibrin Clot Formation	-4.8	15	8.1	24156	22	370	5	1.4	0.6	462|2165|5104|5270|5624	SERPINC1|F13B|SERPINA5|SERPINE2|PROC	-3	Input ID
Reactome	6	R-HSA-2187338	Visual phototransduction	-4.5	5.7	6	24156	103	370	9	2.4	0.8	335|344|345|1259|5950|7276|8608|29967|285440	APOA1|APOC2|APOC3|CNGA1|RBP4|TTR|RDH16|LRP12|CYP4V2	-2.8	Input ID
Reactome	6	R-HSA-211981	Xenobiotics	-4.5	13	7.5	24156	25	370	5	1.4	0.6	1548|1549|1551|1559|1577	CYP2A6|CYP2A7|CYP3A7|CYP2C9|CYP3A5	-2.8	Input ID
Reactome	6	R-HSA-8963684	Tyrosine catabolism	-4.5	39	11	24156	5	370	3	0.81	0.47	3081|3242|6898	HGD|HPD|TAT	-2.8	Input ID
Reactome	6	R-HSA-70350	Fructose catabolism	-4.5	39	11	24156	5	370	3	0.81	0.47	229|3795|132158	ALDOB|KHK|GLYCTK	-2.8	Input ID
Reactome	6	R-HSA-196854	Metabolism of vitamins and cofactors	-4.4	4.1	5.4	24156	189	370	12	3.2	0.92	335|344|345|4363|4594|5950|6513|6515|7276|8875|29967|53354	APOA1|APOC2|APOC3|ABCC1|MMUT|RBP4|SLC2A1|SLC2A3|TTR|VNN2|LRP12|PANK1	-2.8	Input ID
Reactome	6	R-HSA-975634	Retinoid metabolism and transport	-4.3	9.1	6.6	24156	43	370	6	1.6	0.66	335|344|345|5950|7276|29967	APOA1|APOC2|APOC3|RBP4|TTR|LRP12	-2.7	Input ID
Reactome	6	R-HSA-193775	Synthesis of bile acids and bile salts via 24-hydroxycholesterol	-4.3	19	8.2	24156	14	370	4	1.1	0.54	1593|6718|10998|11001	CYP27A1|AKR1D1|SLC27A5|SLC27A2	-2.7	Input ID
Reactome	6	R-HSA-418594	G alpha (i) signalling events	-4.2	2.9	4.8	24156	407	370	18	4.9	1.1	335|344|345|728|1259|1880|3827|5950|5996|6364|6370|6372|6374|7276|7852|8608|29967|285440	APOA1|APOC2|APOC3|C5AR1|CNGA1|GPR183|KNG1|RBP4|RGS1|CCL20|CCL25|CXCL6|CXCL5|TTR|CXCR4|RDH16|LRP12|CYP4V2	-2.6	Input ID
Reactome	6	R-HSA-211935	Fatty acids	-4.2	17	7.9	24156	15	370	4	1.1	0.54	1549|1579|4051|8529	CYP2A7|CYP4A11|CYP4F3|CYP4F2	-2.6	Input ID
Reactome	6	R-HSA-8857538	PTK6 promotes HIF1A stabilization	-4.2	33	9.7	24156	6	370	3	0.81	0.47	1839|3091|10457	HBEGF|HIF1A|GPNMB	-2.5	Input ID
Reactome	6	R-HSA-6806667	Metabolism of fat-soluble vitamins	-4.1	8.3	6.3	24156	47	370	6	1.6	0.66	335|344|345|5950|7276|29967	APOA1|APOC2|APOC3|RBP4|TTR|LRP12	-2.5	Input ID
Reactome	6	R-HSA-389661	Glyoxylate metabolism and glycine degradation	-4	11	6.6	24156	31	370	5	1.4	0.6	189|1610|2806|27232|55526	AGXT|DAO|GOT2|GNMT|DHTKD1	-2.4	Input ID
Reactome	6	R-HSA-8957322	Metabolism of steroids	-3.9	4.3	5.1	24156	151	370	10	2.7	0.84	866|1581|1593|6319|6554|6718|7108|8309|10998|11001	SERPINA6|CYP7A1|CYP27A1|SCD|SLC10A1|AKR1D1|TM7SF2|ACOX2|SLC27A5|SLC27A2	-2.3	Input ID
Reactome	6	R-HSA-5652084	Fructose metabolism	-3.9	28	8.9	24156	7	370	3	0.81	0.47	229|3795|132158	ALDOB|KHK|GLYCTK	-2.3	Input ID
Reactome	6	R-HSA-1592389	Activation of Matrix Metalloproteinases	-3.9	9.9	6.4	24156	33	370	5	1.4	0.6	3818|4312|4316|4318|5340	KLKB1|MMP1|MMP7|MMP9|PLG	-2.3	Input ID
Reactome	6	R-HSA-5686938	Regulation of TLR by endogenous ligand	-3.8	14	6.9	24156	19	370	4	1.1	0.54	6279|6280|7097|23643	S100A8|S100A9|TLR2|LY96	-2.2	Input ID
Reactome	6	R-HSA-177128	Conjugation of salicylate with glycine	-3.7	24	8.3	24156	8	370	3	0.81	0.47	54988|123876|348158	ACSM5|ACSM2A|ACSM2B	-2.2	Input ID
Reactome	6	R-HSA-9609507	Protein localization	-3.7	4	4.8	24156	163	370	10	2.7	0.84	189|847|1610|1962|3162|5264|5621|8309|11001|51268	AGXT|CAT|DAO|EHHADH|HMOX1|PHYH|PRNP|ACOX2|SLC27A2|PIPOX	-2.1	Input ID
Reactome	6	R-HSA-8963888	Chylomicron assembly	-3.6	22	7.8	24156	9	370	3	0.81	0.47	335|344|345	APOA1|APOC2|APOC3	-2	Input ID
Reactome	6	R-HSA-2142816	Synthesis of (16-20)-hydroxyeicosatetraenoic acids (HETE)	-3.6	22	7.8	24156	9	370	3	0.81	0.47	1559|1579|8529	CYP2C9|CYP4A11|CYP4F2	-2	Input ID
Reactome	6	R-HSA-2142688	Synthesis of 5-eicosatetraenoic acids	-3.6	22	7.8	24156	9	370	3	0.81	0.47	241|5444|5446	ALOX5AP|PON1|PON3	-2	Input ID
Reactome	6	R-HSA-8963901	Chylomicron remodeling	-3.6	22	7.8	24156	9	370	3	0.81	0.47	335|344|345	APOA1|APOC2|APOC3	-2	Input ID
Reactome	6	R-HSA-156587	Amino Acid conjugation	-3.6	22	7.8	24156	9	370	3	0.81	0.47	54988|123876|348158	ACSM5|ACSM2A|ACSM2B	-2	Input ID
Reactome	6	R-HSA-159424	Conjugation of carboxylic acids	-3.6	22	7.8	24156	9	370	3	0.81	0.47	54988|123876|348158	ACSM5|ACSM2A|ACSM2B	-2	Input ID
Reactome	6	R-HSA-2453902	The canonical retinoid cycle in rods (twilight vision)	-3.4	11	6.2	24156	23	370	4	1.1	0.54	5950|7276|8608|285440	RBP4|TTR|RDH16|CYP4V2	-1.9	Input ID
Reactome	6	R-HSA-70635	Urea cycle	-3.4	20	7.3	24156	10	370	3	0.81	0.47	383|1373|10166	ARG1|CPS1|SLC25A15	-1.9	Input ID
Reactome	6	R-HSA-1442490	Collagen degradation	-3.4	6.1	5.1	24156	64	370	6	1.6	0.66	4312|4316|4318|4321|8754|164656	MMP1|MMP7|MMP9|MMP12|ADAM9|TMPRSS6	-1.9	Input ID
Reactome	6	R-HSA-425407	SLC-mediated transmembrane transport	-3.3	3.1	4.2	24156	251	370	12	3.2	0.92	6510|6513|6514|6515|6529|6567|6580|9056|10864|10991|11309|81539	SLC1A5|SLC2A1|SLC2A2|SLC2A3|SLC6A1|SLC16A2|SLC22A1|SLC7A7|SLC22A7|SLC38A3|SLCO2B1|SLC38A1	-1.8	Input ID
Reactome	6	R-HSA-211999	CYP2E1 reactions	-3.3	18	7	24156	11	370	3	0.81	0.47	1548|1549|1559	CYP2A6|CYP2A7|CYP2C9	-1.8	Input ID
Reactome	6	R-HSA-8963691	Phenylalanine and tyrosine metabolism	-3.3	18	7	24156	11	370	3	0.81	0.47	3081|3242|6898	HGD|HPD|TAT	-1.8	Input ID
Reactome	6	R-HSA-211979	Eicosanoids	-3.2	16	6.6	24156	12	370	3	0.81	0.47	1579|4051|8529	CYP4A11|CYP4F3|CYP4F2	-1.7	Input ID
Reactome	6	R-HSA-211958	Miscellaneous substrates	-3.2	16	6.6	24156	12	370	3	0.81	0.47	1579|4051|8529	CYP4A11|CYP4F3|CYP4F2	-1.7	Input ID
Reactome	6	R-HSA-9024446	NR1H2 and NR1H3-mediated signaling	-3.1	6.9	5.1	24156	47	370	5	1.4	0.6	344|5360|6319|10123|29116	APOC2|PLTP|SCD|ARL4C|MYLIP	-1.7	Input ID
Reactome	6	R-HSA-1614635	Sulfur amino acid metabolism	-3.1	9.3	5.5	24156	28	370	4	1.1	0.54	635|2806|4143|7263	BHMT|GOT2|MAT1A|TST	-1.6	Input ID
Reactome	6	R-HSA-390918	Peroxisomal lipid metabolism	-3	9	5.4	24156	29	370	4	1.1	0.54	1962|5264|8309|11001	EHHADH|PHYH|ACOX2|SLC27A2	-1.6	Input ID
Reactome	6	R-HSA-112310	Neurotransmitter release cycle	-3	6.4	4.8	24156	51	370	5	1.4	0.6	18|6529|6580|7915|27165	ABAT|SLC6A1|SLC22A1|ALDH5A1|GLS2	-1.5	Input ID
Reactome	6	R-HSA-8963899	Plasma lipoprotein remodeling	-3	8.7	5.3	24156	30	370	4	1.1	0.54	335|344|345|5360	APOA1|APOC2|APOC3|PLTP	-1.5	Input ID
Reactome	6	R-HSA-189483	Heme degradation	-2.9	14	6.1	24156	14	370	3	0.81	0.47	3162|4363|11309	HMOX1|ABCC1|SLCO2B1	-1.5	Input ID
Reactome	6	R-HSA-202733	Cell surface interactions at the vascular wall	-2.9	3.8	4.1	24156	138	370	8	2.2	0.76	483|960|2207|3685|4312|4973|5624|9056	ATP1B3|CD44|FCER1G|ITGAV|MMP1|OLR1|PROC|SLC7A7	-1.5	Input ID
Reactome	6	R-HSA-6785807	Interleukin-4 and Interleukin-13 signaling	-2.9	4.2	4.2	24156	108	370	7	1.9	0.71	2353|3091|3162|3383|3570|4312|4318	FOS|HIF1A|HMOX1|ICAM1|IL6R|MMP1|MMP9	-1.4	Input ID
Reactome	6	R-HSA-193807	Synthesis of bile acids and bile salts via 27-hydroxycholesterol	-2.8	13	5.8	24156	15	370	3	0.81	0.47	1581|1593|6718	CYP7A1|CYP27A1|AKR1D1	-1.4	Input ID
Reactome	6	R-HSA-9648895	Response of EIF2AK1 (HRI) to heme deficiency	-2.8	13	5.8	24156	15	370	3	0.81	0.47	467|1649|23645	ATF3|DDIT3|PPP1R15A	-1.4	Input ID
Reactome	6	R-HSA-352230	Amino acid transport across the plasma membrane	-2.8	7.9	5	24156	33	370	4	1.1	0.54	6510|9056|10991|81539	SLC1A5|SLC7A7|SLC38A3|SLC38A1	-1.4	Input ID
Reactome	6	R-HSA-5663084	Diseases of carbohydrate metabolism	-2.8	7.7	4.9	24156	34	370	4	1.1	0.54	229|2538|2998|3795	ALDOB|G6PC|GYS2|KHK	-1.4	Input ID
Reactome	6	R-HSA-380108	Chemokine receptors bind chemokines	-2.7	5.5	4.3	24156	59	370	5	1.4	0.6	6364|6370|6372|6374|7852	CCL20|CCL25|CXCL6|CXCL5|CXCR4	-1.3	Input ID
Reactome	6	R-HSA-1989781	PPARA activates gene expression	-2.7	3.9	3.9	24156	117	370	7	1.9	0.71	123|335|1579|1581|3158|5244|27242	PLIN2|APOA1|CYP4A11|CYP7A1|HMGCS2|ABCB4|TNFRSF21	-1.3	Input ID
Reactome	6	R-HSA-9006931	Signaling by Nuclear Receptors	-2.6	2.6	3.5	24156	299	370	12	3.2	0.92	124|344|1839|2353|3725|4316|4318|5360|6319|8608|10123|29116	ADH1A|APOC2|HBEGF|FOS|JUN|MMP7|MMP9|PLTP|SCD|RDH16|ARL4C|MYLIP	-1.3	Input ID
Reactome	6	R-HSA-75105	Fatty acyl-CoA biosynthesis	-2.6	7.1	4.6	24156	37	370	4	1.1	0.54	5538|6319|7923|11000	PPT1|SCD|HSD17B8|SLC27A3	-1.3	Input ID
Reactome	6	R-HSA-400206	Regulation of lipid metabolism by PPARalpha	-2.6	3.8	3.9	24156	119	370	7	1.9	0.71	123|335|1579|1581|3158|5244|27242	PLIN2|APOA1|CYP4A11|CYP7A1|HMGCS2|ABCB4|TNFRSF21	-1.3	Input ID
Reactome	6	R-HSA-8963898	Plasma lipoprotein assembly	-2.6	11	5.2	24156	18	370	3	0.81	0.47	335|344|345	APOA1|APOC2|APOC3	-1.2	Input ID
Reactome	6	R-HSA-888590	GABA synthesis, release, reuptake and degradation	-2.5	10	5.1	24156	19	370	3	0.81	0.47	18|6529|7915	ABAT|SLC6A1|ALDH5A1	-1.2	Input ID
Reactome	6	R-HSA-163841	Gamma carboxylation, hypusine formation and arylsulfatase activation	-2.5	6.7	4.4	24156	39	370	4	1.1	0.54	2155|2158|5624|8858	F7|F9|PROC|PROZ	-1.2	Input ID
Reactome	6	R-HSA-189200	Cellular hexose transport	-2.4	9.3	4.8	24156	21	370	3	0.81	0.47	6513|6514|6515	SLC2A1|SLC2A2|SLC2A3	-1.1	Input ID
Reactome	6	R-HSA-174824	Plasma lipoprotein assembly, remodeling, and clearance	-2.4	4.7	3.9	24156	69	370	5	1.4	0.6	335|344|345|5360|29116	APOA1|APOC2|APOC3|PLTP|MYLIP	-1.1	Input ID
Reactome	6	R-HSA-112409	RAF-independent MAPK1/3 activation	-2.3	8.5	4.5	24156	23	370	3	0.81	0.47	1847|1848|3570	DUSP5|DUSP6|IL6R	-0.99	Input ID
Reactome	6	R-HSA-3000178	ECM proteoglycans	-2.2	4.3	3.6	24156	76	370	5	1.4	0.6	1462|3673|3685|3912|5054	VCAN|ITGA2|ITGAV|LAMB1|SERPINE1	-0.91	Input ID
Reactome	6	R-HSA-210991	Basigin interactions	-2.2	7.8	4.3	24156	25	370	3	0.81	0.47	483|4312|9056	ATP1B3|MMP1|SLC7A7	-0.91	Input ID
Reactome	6	R-HSA-163685	Integration of energy metabolism	-2.2	3.6	3.4	24156	108	370	6	1.6	0.66	4082|5313|6513|6514|7086|51085	MARCKS|PKLR|SLC2A1|SLC2A2|TKT|MLXIPL	-0.9	Input ID
Reactome	6	R-HSA-189445	Metabolism of porphyrins	-2.1	7.5	4.2	24156	26	370	3	0.81	0.47	3162|4363|11309	HMOX1|ABCC1|SLCO2B1	-0.87	Input ID
Reactome	6	R-HSA-1368108	BMAL1:CLOCK,NPAS2 activates circadian gene expression	-2.1	7.3	4.1	24156	27	370	3	0.81	0.47	2155|5054|28999	F7|SERPINE1|KLF15	-0.83	Input ID
Reactome	6	R-HSA-211976	Endogenous sterols	-2.1	7.3	4.1	24156	27	370	3	0.81	0.47	1581|1593|285440	CYP7A1|CYP27A1|CYP4V2	-0.83	Input ID
Reactome	6	R-HSA-216083	Integrin cell surface interactions	-2	3.8	3.3	24156	85	370	5	1.4	0.6	960|3383|3673|3685|6696	CD44|ICAM1|ITGA2|ITGAV|SPP1	-0.75	Input ID

## Sheet: Table S10
Table S10 Annotation for MCODE of protein-protein interaction enrichment network for high frequency DE-mRNAs
Network	Annotation
Input ID	GO:0032787|monocarboxylic acid metabolic process|-24.6;GO:0009611|response to wounding|-23.6;hsa04610|Complement and coagulation cascades|-22.6
Input ID_MCODE_ALL	GO:0032787|monocarboxylic acid metabolic process|-16.6;hsa01230|Biosynthesis of amino acids|-16.0;GO:0044282|small molecule catabolic process|-15.0
Input ID_SUB2_MCODE_1	R-HSA-211897|Cytochrome P450 - arranged by substrate type|-23.3;R-HSA-211945|Phase I - Functionalization of compounds|-21.4;R-HSA-211859|Biological oxidations|-18.4
Input ID_SUB1_MCODE_2	R-HSA-381426|Regulation of Insulin-like Growth Factor (IGF) transport and uptake by Insulin-like Growth Factor Bi|-5.1;R-HSA-71387|Metabolism of carbohydrates|-4.0;GO:0031589|cell-substrate adhesion|-3.8
Input ID_SUB1_MCODE_3	R-HSA-375276|Peptide ligand-binding receptors|-14.6;R-HSA-373076|Class A/1 (Rhodopsin-like receptors)|-13.0;R-HSA-418594|G alpha (i) signalling events|-12.4
Input ID_SUB1_MCODE_4	hsa01230|Biosynthesis of amino acids|-8.5;GO:0044282|small molecule catabolic process|-7.4;hsa00270|Cysteine and methionine metabolism|-6.7
Input ID_SUB1_MCODE_5	GO:0046364|monosaccharide biosynthetic process|-14.4;hsa01200|Carbon metabolism|-14.0;GO:0016051|carbohydrate biosynthetic process|-12.3
Input ID_SUB1_MCODE_6	R-HSA-5686938|Regulation of TLR by endogenous ligand|-8.8;M264|PID TOLL ENDOGENOUS PATHWAY|-8.4;R-HSA-6803157|Antimicrobial peptides|-6.6
Input ID_SUB1_MCODE_7	M166|PID ATF2 PATHWAY|-7.9;GO:0009991|response to extracellular stimulus|-5.0;R-HSA-2262752|Cellular responses to stress|-4.8

[truncated: 7 more sheets: Table S11, Table S12, Table S13, Table S14, Table S15, Table S16, Table S17]
